# Supplementary material for: The Participatory Implications of Racialized Policy Feedback
Source: Am Polit Sci Rev. Author manuscript; Available in PMC 2023 Oct 10. (PMC10564389; doi:10.1017/s153759272100311x)
Supplement: Supp Material 1 [file NIHMS1914031-supplement-Supp_Material_1.csv]

	respid	zipcode	weight	ethnic_quota	response_minutes	survey_english	white	latino	black	asian	lat_id	pan_id	as_id	female	education	inc_less40k	inc_40_79k	inc_80k	registered	age18_29	age30_39	age40_64	age65	citizen	voted	vote_local	partyid	con_lib	pol_interest	trust_fed_gov	trust_local_gov	civic_engagement	discuss_politics	campaign_vol	donate	campaign_button	contact_rep	contact_any	work_others	meeting	discuss_socmedia	protest	petition	boycott	polpart_index	contact_register	external_efficacy	worship_att	linkedfate
1	3603	32308	0.936368584632874	3	19.5699996948242	1	0	0	1	0	NA	NA	NA	0	2	0	0	1	0	0	1	0	0	1	0	0	0	3	3	1	1	1	1	1	1	1	1	1	1	1	1	1	1	0	9	1	1	5	1
2	3610	10025	0.279390037059784	2	16.5699996948242	1	0	1	0	0	4	4	NA	1	2	1	0	0	0	1	0	0	0	1	0	3	1	5	0	0	0	0	0	0	0	0	0	0	0	0	0	0	0	0	0	0	3	0	1
3	3619	85704	1.27934563159943	2	29.8431167602539	1	0	1	0	0	4	4	NA	1	0	0	0	1	0	1	0	0	0	1	0	0	1	5	2	2	2	1	1	0	0	1	1	0	1	0	0	1	0	0	4	0	3	0	1
4	3636	31601	1.36903238296509	3	1086.68005371094	1	0	0	1	0	NA	NA	NA	1	0	1	0	0	0	0	1	0	0	1	0	0	0	2	2	2	2	0	0	0	0	0	0	0	0	0	0	0	0	0	0	0	3	0	0
5	3666	4743	0.47970113158226	2	33.3199996948242	1	0	1	0	0	3	3	NA	1	3	0	1	0	0	0	1	0	0	1	0	2	1	4	3	2	2	1	1	0	0	0	0	0	0	0	1	0	1	0	1	1	2	3	0
6	3807	38637	0.4334916472435	3	52.7299995422363	1	0	0	1	0	NA	NA	NA	1	2	1	0	0	0	0	1	0	0	1	0	1	1	3	2	1	1	0	1	0	0	0	0	0	0	0	0	0	0	0	0	0	2	1	1
7	3938	61065	0.502601504325867	2	69.2948303222656	1	0	1	0	0	4	4	NA	1	2	0	0	1	0	1	0	0	0	1	0	0	0	5	3	1	1	0	1	0	0	0	0	0	0	0	1	0	0	0	0	0	4	0	1
8	4019	67213	1.27934563159943	2	57.7299995422363	1	0	1	0	0	4	4	NA	1	0	1	0	0	0	1	0	0	0	1	0	0	1	3	3	1	0	1	1	0	0	0	0	0	0	0	1	1	1	0	2	0	3	0	1
9	4066	11367	0.466429501771927	3	49.3527183532715	1	0	0	1	0	NA	NA	NA	1	1	0	1	0	0	0	1	0	0	1	0	0	0	3	2	1	1	0	1	0	0	0	0	0	0	0	0	0	0	0	0	0	3	0	0
10	4134	60517	0.640236914157867	2	49.4341163635254	1	0	1	0	0	3	3	NA	1	3	0	0	1	0	0	1	0	0	0	NA	0	1	4	2	2	1	0	1	0	0	0	0	0	0	0	1	0	0	0	0	0	4	4	1
11	4240	11208	0.457278102636337	3	32.0699996948242	1	0	0	1	0	NA	NA	NA	0	3	0	1	0	0	1	0	0	0	1	0	0	0	3	2	1	1	0	1	0	0	0	0	0	0	1	1	0	0	0	1	0	3	1	1
12	4259	73110	0.4334916472435	3	66.8300018310547	1	0	0	1	0	NA	NA	NA	1	2	1	0	0	0	0	1	0	0	1	0	0	0	3	0	0	1	0	0	0	0	0	0	0	0	0	0	0	0	0	0	0	1	2	1
13	4273	75115	0.575400471687317	3	17.1800003051758	1	0	0	1	0	NA	NA	NA	1	1	1	0	0	0	1	0	0	0	1	0	0	0	3	0	0	1	0	0	0	0	0	0	0	0	0	0	0	0	0	0	0	4	1	0
14	4328	85016	4.29751539230347	2	79.1218338012695	1	0	1	0	0	1	1	NA	0	1	1	0	0	0	0	1	0	0	0	NA	0	1	3	0	0	0	0	0	0	0	0	0	0	0	0	0	0	0	0	0	0	2	0	1
15	4357	33801	0.661364734172821	3	32.0200004577637	1	0	0	1	0	NA	NA	NA	1	1	1	0	0	0	0	1	0	0	1	0	0	1	2	0	1	1	0	1	0	0	0	0	0	0	0	1	0	0	0	0	0	3	3	1
16	4399	10473	0.73053514957428	2	31.7000007629395	1	0	1	0	0	2	3	NA	1	1	1	0	0	0	1	0	0	0	1	0	0	0	1	1	2	2	0	1	0	0	0	0	0	0	0	0	0	0	0	0	0	3	2	0
17	4454	94601	0.778860867023468	2	48.1580009460449	1	0	1	0	0	4	4	NA	1	1	1	0	0	0	1	0	0	0	0	NA	0	1	5	2	1	1	0	1	0	0	1	0	0	1	1	1	1	1	1	6	1	3	0	1
18	4626	30144	0.650352120399475	3	33.7999992370605	1	0	0	1	0	NA	NA	NA	1	1	1	0	0	0	1	0	0	0	1	0	1	1	4	2	2	2	0	1	0	0	0	0	0	0	0	1	0	0	0	0	0	2	4	0
19	4633	31321	0.304373413324356	2	42.7200012207031	1	0	1	0	0	3	3	NA	1	2	0	1	0	0	1	0	0	0	1	0	1	1	2	2	1	2	0	1	0	0	0	0	0	0	0	1	0	1	0	1	1	3	1	1
20	4678	10034	0.412965446710587	2	54.6800003051758	0	0	1	0	0	4	3	NA	1	3	0	0	1	0	0	1	0	0	1	0	0	1	4	2	2	2	1	1	1	1	1	1	0	1	1	1	0	1	1	8	1	2	5	1
21	5035	28586	0.64489072561264	2	46.1800003051758	1	0	1	0	0	4	4	NA	1	1	1	0	0	0	0	1	0	0	1	0	0	1	5	0	0	0	0	1	0	0	0	0	1	0	0	0	0	0	0	1	0	1	0	1
22	5069	77015	0.873321235179901	2	392.549987792969	1	0	1	0	0	4	3	NA	1	1	1	0	0	0	0	0	1	0	1	0	0	1	3	1	1	0	1	0	0	0	0	0	0	0	0	0	0	0	0	0	0	3	1	1
23	5117	78741	0.260249644517899	2	47.7799987792969	1	0	1	0	0	1	1	NA	1	1	1	0	0	0	0	0	1	0	1	0	0	0	3	0	2	2	0	0	0	0	0	0	0	0	0	0	0	0	0	0	0	3	0	0
24	5159	85730	1.2966570854187	3	40.0999984741211	1	0	0	1	0	NA	NA	NA	0	1	1	0	0	0	1	0	0	0	1	0	1	0	3	2	1	1	0	1	0	0	1	0	0	1	1	1	0	1	0	4	0	3	2	1
25	5356	76309	0.583315312862396	2	29.6553840637207	1	0	1	0	0	3	3	NA	0	4	0	0	1	0	1	0	0	0	1	0	0	1	3	0	1	2	0	1	0	0	0	0	0	0	0	0	0	0	0	0	0	1	1	0
26	5542	66046	0.760706663131714	2	42.3300018310547	1	0	1	0	0	4	4	NA	1	1	1	0	0	0	1	0	0	0	1	0	2	1	3	2	1	1	0	1	0	0	0	0	0	0	1	1	0	0	0	1	0	1	2	0
27	5595	11218	0.411737412214279	2	94.1500015258789	1	0	1	0	0	4	4	NA	1	3	0	0	1	0	0	1	0	0	1	0	2	1	5	3	1	1	0	1	0	0	0	0	0	0	0	0	1	0	0	1	1	1	3	0
28	5684	90201	0.813804686069489	2	60.9500007629395	1	0	1	0	0	4	4	NA	1	2	1	0	0	0	1	0	0	0	0	NA	0	1	2	0	0	1	0	0	0	0	0	0	0	0	0	0	0	0	0	0	0	1	0	0
29	5735	91732	2.20202708244324	2	59.3859481811523	1	0	1	0	0	1	1	NA	0	1	1	0	0	0	0	1	0	0	1	0	0	0	3	2	1	1	1	1	0	0	0	0	1	0	0	1	0	0	0	1	1	4	0	0
30	5793	98444	0.345633208751678	2	64.0999984741211	1	0	1	0	0	2	2	NA	1	2	1	0	0	0	1	0	0	0	1	0	0	0	3	1	0	1	1	1	0	0	0	0	0	0	0	1	0	0	1	1	0	3	5	1
31	5800	30052	0.516130924224854	2	47.8683319091797	1	0	1	0	0	4	4	NA	1	2	1	0	0	0	1	0	0	0	0	NA	3	1	5	2	0	0	0	1	0	0	0	0	0	1	1	1	0	1	0	3	0	5	1	1
32	5823	94518	0.758444547653198	2	43.1696166992188	1	0	1	0	0	4	4	NA	1	1	1	0	0	0	1	0	0	0	1	0	1	0	5	2	1	1	0	1	0	0	1	0	0	0	0	1	1	1	1	4	1	4	3	1
33	5848	77082	1.72879600524902	2	130.479995727539	1	0	1	0	0	4	3	NA	0	1	1	0	0	0	NA	NA	NA	NA	1	0	2	0	4	2	1	2	0	1	0	0	1	0	1	0	0	1	0	1	0	3	1	3	3	1
34	5857	30165	0.837501287460327	3	90.5500030517578	1	0	0	1	0	NA	NA	NA	1	1	1	0	0	0	0	0	1	0	1	0	1	1	5	2	1	1	0	1	0	0	1	0	1	0	0	0	0	0	0	2	1	3	2	1
35	5876	22539	0.813804686069489	2	61.0800018310547	0	0	1	0	0	4	4	NA	1	2	1	0	0	0	1	0	0	0	0	NA	0	1	3	2	2	2	0	0	0	0	0	0	0	0	0	0	0	0	0	0	0	3	0	1
36	5919	32720	0.383532673120499	3	76.620002746582	1	0	0	1	0	NA	NA	NA	1	2	1	0	0	0	0	1	0	0	1	0	0	0	2	2	1	1	0	1	0	0	0	0	0	1	1	0	0	0	0	2	0	2	4	1
37	5922	29586	0.64489072561264	2	235.550003051758	1	0	1	0	0	4	4	NA	1	1	1	0	0	0	0	1	0	0	1	0	0	1	5	0	0	0	0	1	0	0	0	0	0	0	0	0	0	0	0	0	0	3	0	1
38	5934	34950	0.305721282958984	3	80.3199996948242	1	0	0	1	0	NA	NA	NA	1	2	1	0	0	0	0	1	0	0	1	0	0	0	1	1	0	1	0	1	0	0	0	0	0	0	0	0	0	0	0	0	1	3	0	1
39	5949	77076	0.412965446710587	2	43.5200004577637	1	0	1	0	0	3	3	NA	1	3	0	1	0	0	0	1	0	0	1	0	0	0	4	0	1	1	0	0	0	0	0	0	0	0	0	0	0	0	0	0	0	2	2	1
40	5952	70043	0.760706663131714	2	39.5998840332031	1	0	1	0	0	2	2	NA	1	1	1	0	0	0	1	0	0	0	1	0	0	1	2	2	1	1	0	1	0	0	0	0	0	0	0	0	0	0	0	0	0	2	3	0
41	5964	10566	0.658821523189545	2	53.1300010681152	1	0	1	0	0	2	3	NA	1	2	1	0	0	0	1	0	0	0	1	0	1	0	3	2	1	2	0	1	0	0	0	0	0	0	1	1	0	0	0	1	0	2	3	1
42	5975	27021	0.521292567253113	2	54.9500007629395	1	0	1	0	0	4	4	NA	1	1	1	0	0	0	0	1	0	0	1	0	1	1	3	2	1	2	0	1	0	0	0	0	0	0	0	0	0	0	0	0	1	3	0	0
43	5981	78617	0.404887974262238	2	41.6500015258789	1	0	1	0	0	4	4	NA	1	1	0	0	1	0	1	0	0	0	1	0	0	1	3	2	1	2	0	1	0	0	1	0	0	0	0	0	0	1	0	2	0	2	0	1
44	5989	85022	0.647098541259766	2	52.2200012207031	1	0	1	0	0	4	4	NA	1	2	0	1	0	0	0	1	0	0	1	0	0	1	3	2	2	1	0	1	0	0	0	0	0	0	1	0	0	1	0	2	0	2	1	1
45	5993	21206	0.638183057308197	3	20.6800003051758	1	0	0	1	0	NA	NA	NA	1	3	0	1	0	0	1	0	0	0	0	NA	3	0	4	1	2	2	0	0	0	0	0	0	0	0	0	0	0	0	0	0	0	3	4	0
46	5996	77064	0.4334916472435	3	165.220001220703	1	0	0	1	0	NA	NA	NA	1	2	1	0	0	0	0	0	1	0	1	0	1	0	1	2	1	1	0	1	0	0	0	0	0	0	0	0	0	0	0	0	0	1	0	0
47	6000	30341	1.31861400604248	3	62.2700004577637	1	0	0	1	0	NA	NA	NA	0	1	0	1	0	0	0	1	0	0	1	0	1	1	3	2	1	2	1	1	0	0	0	0	0	1	1	0	0	1	0	3	0	2	5	1
48	6018	54923	0.650352120399475	3	28.223783493042	1	0	0	1	0	NA	NA	NA	1	1	1	0	0	0	1	0	0	0	1	0	3	1	3	0	0	2	0	0	0	0	0	0	0	0	0	0	0	0	0	0	0	3	0	0
49	6031	92019	0.585143983364105	3	107.330001831055	1	0	0	1	0	NA	NA	NA	1	1	1	0	0	0	0	0	1	0	1	0	0	1	3	0	2	1	0	0	0	0	0	0	0	0	0	0	0	0	0	0	0	1	0	0
50	6038	10457	1.13257789611816	2	29.5538330078125	1	0	1	0	0	3	3	NA	1	1	1	0	0	0	1	0	0	0	0	NA	0	1	5	1	2	2	0	1	0	0	0	0	0	0	0	0	0	1	0	1	0	1	3	1
51	6043	14701	2.70889687538147	2	38.0303344726562	1	0	1	0	0	3	3	NA	0	0	0	1	0	0	1	0	0	0	1	0	0	0	3	1	0	0	0	1	0	0	0	0	0	0	0	1	0	0	0	0	1	3	2	1
52	6057	44145	0.366039365530014	2	19.3799991607666	1	0	1	0	0	2	2	NA	0	4	0	1	0	0	1	0	0	0	1	0	3	0	2	2	3	2	1	0	0	0	0	0	0	0	0	1	0	1	0	1	0	1	4	1
53	6088	79065	0.571408689022064	2	1022.21997070312	1	0	1	0	0	2	2	NA	1	1	1	0	0	0	1	0	0	0	1	0	0	1	2	1	1	1	0	0	0	0	0	0	0	0	0	0	0	0	0	0	0	4	0	1
54	6091	87124	0.500886619091034	2	37.5	1	0	1	0	0	1	1	NA	1	1	1	0	0	0	1	0	0	0	1	0	1	1	3	1	0	0	0	1	0	0	0	0	0	0	0	0	0	0	0	0	0	4	0	0
55	6124	36117	0.805951058864594	2	64.5500030517578	0	0	1	0	0	4	4	NA	1	3	1	0	0	0	0	1	0	0	0	NA	0	0	4	2	2	2	0	1	0	0	0	0	0	0	0	1	0	0	0	0	0	2	2	0
56	6128	38114	0.426273345947266	3	41.4500007629395	1	0	0	1	0	NA	NA	NA	1	2	1	0	0	0	1	0	0	0	1	0	0	1	3	1	2	2	0	1	0	0	0	0	1	0	0	0	0	0	0	1	0	1	3	1
57	6132	78626	0.996279716491699	2	85.8499984741211	1	0	1	0	0	2	2	NA	1	1	1	0	0	0	0	0	1	0	1	0	0	0	3	0	1	2	0	0	0	0	0	0	0	0	0	0	0	0	0	0	0	2	0	0
58	6185	49085	0.268903851509094	2	755.77001953125	1	0	1	0	0	4	4	NA	1	4	1	0	0	0	1	0	0	0	0	NA	0	1	3	1	1	2	0	1	0	0	0	0	0	0	0	0	0	0	0	0	0	4	2	1
59	6187	44192	0.521292567253113	2	43.1686172485352	1	0	1	0	0	4	4	NA	1	1	1	0	0	0	0	1	0	0	1	0	0	0	5	2	1	1	0	1	0	0	0	0	0	0	0	0	0	0	0	0	0	2	1	0
60	6235	55454	1.09446465969086	3	58.6655502319336	1	0	0	1	0	NA	NA	NA	0	2	1	0	0	0	0	0	1	0	1	0	1	1	2	2	1	1	0	1	0	0	1	0	0	1	1	0	1	1	0	5	0	2	5	1
61	6275	75189	1.31896984577179	2	36.0999984741211	1	0	1	0	0	4	4	NA	1	2	0	0	1	0	0	1	0	0	0	NA	0	1	4	3	1	1	0	1	0	0	0	0	0	0	0	1	0	1	1	2	0	4	5	1
62	6280	19111	0.229026347398758	2	19.7299995422363	0	0	1	0	0	3	3	NA	1	3	0	1	0	0	0	0	1	0	1	0	3	0	3	0	0	0	0	0	0	0	0	0	0	0	0	0	0	0	1	1	0	3	0	0
63	6287	85296	0.272736877202988	2	38.6511154174805	1	0	1	0	0	3	3	NA	1	2	0	0	1	0	0	1	0	0	1	0	0	0	2	2	1	1	0	1	0	0	0	0	0	0	0	0	0	0	0	0	0	3	1	0
64	6291	6516	0.502601504325867	2	16.8999996185303	1	0	1	0	0	3	3	NA	1	2	0	0	1	0	1	0	0	0	1	0	1	1	4	2	1	2	0	1	0	0	1	1	1	0	0	1	0	1	0	4	1	2	2	1
65	6294	33172	0.219550952315331	2	56.7299995422363	1	0	1	0	0	3	3	NA	1	3	1	0	0	0	1	0	0	0	0	NA	0	0	4	2	3	2	1	1	0	0	0	0	0	0	0	0	0	0	0	0	0	4	1	1
66	6296	64127	1.48903751373291	2	70.7200012207031	1	0	1	0	0	3	4	NA	1	1	1	0	0	0	1	0	0	0	0	NA	0	1	3	1	1	1	0	1	0	0	0	0	0	0	0	0	0	0	0	0	0	3	1	1
67	6300	70461	0.995067059993744	3	54.4199981689453	1	0	0	1	0	NA	NA	NA	0	1	0	1	0	0	1	0	0	0	1	0	1	1	4	2	3	3	0	1	0	0	0	0	0	0	0	1	0	0	0	0	0	3	1	1
68	6302	37614	0.650352120399475	3	37.7299995422363	1	0	0	1	0	NA	NA	NA	1	1	1	0	0	0	1	0	0	0	1	0	0	1	5	1	1	1	0	1	0	0	0	0	0	0	0	0	0	0	0	0	0	1	2	1
69	6318	60305	0.950669467449188	2	20.3700008392334	1	0	1	0	0	3	3	NA	0	2	1	0	0	0	0	1	0	0	0	NA	0	1	4	3	2	2	0	1	0	0	0	0	0	0	0	0	0	0	0	0	0	3	2	1
70	6331	77063	0.377146273851395	3	171.800003051758	1	0	0	1	0	NA	NA	NA	1	2	1	0	0	0	1	0	0	0	1	0	0	0	3	1	1	0	0	1	0	0	0	0	0	0	1	1	0	0	0	1	1	3	0	1
71	6334	77077	0.758444547653198	2	44.3199996948242	1	0	1	0	0	4	4	NA	1	1	1	0	0	0	1	0	0	0	1	0	0	1	3	3	1	1	1	1	0	0	1	0	0	0	0	1	0	1	0	2	0	3	0	0
72	6336	79109	0.305721282958984	3	34.7999992370605	1	0	0	1	0	NA	NA	NA	1	2	0	1	0	0	0	1	0	0	1	0	0	0	1	0	0	0	0	1	0	0	0	0	0	0	0	0	0	0	0	0	0	2	4	1
73	6337	27524	0.758444547653198	2	53.7181167602539	1	0	1	0	0	4	4	NA	1	1	1	0	0	0	1	0	0	0	1	0	0	1	2	1	0	1	0	0	0	0	0	0	0	0	0	0	0	0	0	0	0	2	0	0
74	6345	79936	0.758444547653198	2	48	1	0	1	0	0	3	4	NA	1	1	1	0	0	0	1	0	0	0	1	0	0	0	2	2	1	1	0	1	0	0	0	0	0	0	0	0	0	1	0	1	0	2	0	1
75	6347	67211	0.900174200534821	2	848.383361816406	1	0	1	0	0	1	1	NA	1	0	1	0	0	0	0	0	1	0	1	0	0	0	5	0	0	0	0	0	0	0	0	0	0	1	1	0	0	0	0	2	0	5	0	1
76	6359	78112	0.850664496421814	2	138.588043212891	1	0	1	0	0	4	4	NA	1	0	1	0	0	0	1	0	0	0	1	0	0	1	1	2	1	1	0	1	0	0	0	0	0	0	0	1	0	0	0	0	0	2	5	1
77	6372	99686	0.914471328258514	3	41.6300010681152	1	0	0	1	0	NA	NA	NA	0	1	1	0	0	0	1	0	0	0	1	0	0	0	3	2	1	1	0	1	0	0	0	0	0	1	0	0	0	0	0	1	0	3	1	1
78	6374	77040	0.35243421792984	2	60.7999992370605	1	0	1	0	0	4	4	NA	1	1	1	0	0	0	0	0	1	0	1	0	0	0	3	0	1	1	0	0	0	0	0	0	0	0	0	0	0	0	0	0	0	3	0	0
79	6375	86429	0.333041071891785	2	37.3300018310547	1	0	1	0	0	3	3	NA	1	4	0	0	1	0	0	0	1	0	1	0	3	1	3	3	1	1	0	1	0	0	1	0	0	0	1	0	0	1	0	3	0	5	1	1
80	6378	98168	0.5888671875	3	37.8300018310547	1	0	0	1	0	NA	NA	NA	0	3	1	0	0	0	0	0	1	0	1	0	0	0	3	1	0	0	0	1	0	0	0	0	0	0	0	0	0	0	0	0	0	3	0	0
81	6384	94127	1.34623599052429	3	42.7999992370605	1	0	0	1	0	NA	NA	NA	1	0	1	0	0	0	1	0	0	0	1	0	0	0	4	1	0	0	0	1	0	0	0	0	0	0	0	0	0	0	0	0	1	2	2	1
82	6402	92557	1.36903238296509	3	737.130004882812	1	0	0	1	0	NA	NA	NA	1	0	1	0	0	0	0	1	0	0	1	0	0	1	5	0	3	3	0	0	0	0	0	0	0	0	0	0	0	0	0	0	1	2	0	1
83	6436	8066	0.936368584632874	3	39.1759490966797	1	0	0	1	0	NA	NA	NA	0	2	0	1	0	0	0	1	0	0	1	0	0	0	3	1	0	1	0	0	0	0	0	0	0	0	0	0	0	0	0	0	0	3	4	1
84	6453	31313	1.29394066333771	3	57.6300010681152	1	0	0	1	0	NA	NA	NA	0	3	0	1	0	0	0	1	0	0	1	0	2	1	5	3	2	2	0	1	0	0	0	0	0	0	0	0	0	0	0	0	1	4	5	1
85	6461	40218	0.661364734172821	3	234.320007324219	1	0	0	1	0	NA	NA	NA	1	1	0	1	0	0	0	0	1	0	1	0	0	1	3	2	2	2	0	1	0	0	0	0	0	0	0	0	0	0	0	0	0	2	3	1
86	6463	24558	1.14722013473511	3	19.0699996948242	1	0	0	1	0	NA	NA	NA	0	1	1	0	0	0	1	0	0	0	1	0	0	0	3	0	0	0	0	0	0	0	0	0	0	0	0	0	0	0	0	0	0	4	0	0
87	6469	71854	1.34623599052429	3	31.3700008392334	1	0	0	1	0	NA	NA	NA	1	0	1	0	0	0	1	0	0	0	1	0	1	1	5	2	1	1	1	1	0	0	0	0	0	0	0	0	0	0	0	0	0	4	0	0
88	6483	89103	0.585143983364105	3	39	1	0	0	1	0	NA	NA	NA	1	1	1	0	0	0	0	0	1	0	1	0	1	1	5	0	0	0	0	0	0	0	0	0	0	0	0	0	0	1	1	2	0	1	0	1
89	6487	20743	1.16664683818817	3	297.200012207031	1	0	0	1	0	NA	NA	NA	0	1	1	0	0	0	0	1	0	0	1	0	0	0	1	2	0	0	0	0	0	0	0	0	0	0	0	1	0	0	0	0	0	1	0	1
90	6496	77080	0.548940300941467	3	98.8303298950195	1	0	0	1	0	NA	NA	NA	1	2	1	0	0	0	0	0	1	0	1	0	0	1	3	2	3	3	0	1	0	0	0	0	0	0	0	0	0	0	0	0	1	4	1	0
91	6545	33313	1.31861400604248	3	83.0500030517578	1	0	0	1	0	NA	NA	NA	0	1	1	0	0	0	0	1	0	0	1	0	0	1	3	1	0	0	0	0	0	0	0	0	0	0	0	0	0	0	0	0	0	3	0	0
92	6563	11590	0.264967709779739	3	57.5699996948242	1	0	0	1	0	NA	NA	NA	1	4	0	1	0	0	0	1	0	0	1	0	1	1	5	3	3	3	0	1	0	0	1	0	0	0	0	0	0	0	0	1	0	1	2	0
93	6573	63033	2.68409419059753	3	45.0999984741211	1	0	0	1	0	NA	NA	NA	0	0	0	0	1	0	1	0	0	0	1	0	0	0	5	2	0	0	0	1	0	0	0	0	0	0	0	0	1	1	0	2	0	1	0	1
94	6578	30260	0.426273345947266	3	47.2799987792969	1	0	0	1	0	NA	NA	NA	1	2	1	0	0	0	1	0	0	0	1	0	1	1	4	2	1	1	1	1	0	0	0	0	0	1	1	0	0	1	0	3	0	2	2	0
95	6583	62206	0.661364734172821	3	66.0999984741211	1	0	0	1	0	NA	NA	NA	1	1	1	0	0	0	0	1	0	0	1	0	3	0	3	0	0	0	0	0	0	0	0	0	0	0	0	0	0	0	0	0	0	3	0	0
96	6584	29073	1.2966570854187	3	75.1500015258789	1	0	0	1	0	NA	NA	NA	0	1	1	0	0	0	1	0	0	0	1	0	0	1	2	1	1	1	1	1	0	0	1	0	0	1	1	1	1	1	0	5	0	2	2	1
97	6602	27606	1.85118389129639	3	734.969970703125	1	0	0	1	0	NA	NA	NA	0	2	1	0	0	0	1	0	0	0	0	NA	0	0	3	0	0	0	0	0	0	0	0	0	0	0	0	0	0	0	0	0	0	3	4	0
98	6603	15214	5.07093572616577	3	63.6500015258789	1	0	0	1	0	NA	NA	NA	0	0	1	0	0	0	1	0	0	0	0	NA	1	1	3	0	1	0	1	1	0	0	0	0	0	0	0	0	0	0	0	0	0	1	0	0
99	6610	30601	1.34623599052429	3	69.2230529785156	1	0	0	1	0	NA	NA	NA	1	0	1	0	0	0	1	0	0	0	1	0	0	1	3	3	1	1	0	1	0	0	1	0	0	0	0	1	0	0	0	1	0	1	4	1
100	6620	29485	0.426273345947266	3	61.9500007629395	1	0	0	1	0	NA	NA	NA	1	2	0	1	0	0	1	0	0	0	1	0	0	1	5	0	1	1	0	1	0	0	0	0	0	0	0	0	0	0	0	0	0	5	1	0
101	6637	44132	0.4334916472435	3	37.5200004577637	1	0	0	1	0	NA	NA	NA	1	2	1	0	0	0	0	1	0	0	1	0	0	0	5	0	0	0	0	1	0	0	0	0	0	0	0	0	0	0	0	0	1	2	0	1
102	6654	31313	1.19108533859253	3	58.8535499572754	1	0	0	1	0	NA	NA	NA	1	0	1	0	0	0	1	0	0	0	1	0	0	1	3	1	1	1	0	0	0	0	0	0	0	0	0	0	0	0	0	0	1	2	0	1
103	6668	34471	0.8642857670784	3	55.2999992370605	1	0	0	1	0	NA	NA	NA	0	2	1	0	0	0	0	1	0	0	1	0	0	1	3	1	1	1	0	1	0	0	0	0	0	0	0	1	0	1	0	1	0	1	3	1
104	6710	75237	0.377146273851395	3	36.5299987792969	1	0	0	1	0	NA	NA	NA	1	2	1	0	0	0	1	0	0	0	1	0	0	1	3	1	2	2	0	1	0	0	0	0	0	0	0	0	0	0	0	0	0	3	4	1
105	6711	20747	0.650352120399475	3	73.1699981689453	1	0	0	1	0	NA	NA	NA	1	1	0	1	0	0	1	0	0	0	1	0	0	1	3	2	1	1	0	1	0	0	0	0	0	0	0	0	0	0	0	0	0	3	0	1
106	6728	92557	1.34623599052429	3	25.7299995422363	1	0	0	1	0	NA	NA	NA	1	0	1	0	0	0	1	0	0	0	1	0	0	0	3	2	1	1	0	0	0	0	0	0	0	0	0	0	0	0	0	0	0	5	0	1
107	6754	85225	0.648989677429199	3	53.9300003051758	1	0	0	1	0	NA	NA	NA	1	3	1	0	0	0	0	1	0	0	0	NA	0	0	3	1	2	2	0	0	0	0	0	0	0	0	0	0	0	0	0	0	0	3	5	1
108	6759	23455	0.4334916472435	3	39.8207817077637	1	0	0	1	0	NA	NA	NA	1	2	0	1	0	0	0	1	0	0	1	0	1	1	3	1	1	1	0	1	0	0	0	0	0	1	1	0	0	0	0	2	0	3	1	1
109	6817	11225	0.575400471687317	3	27.5699996948242	1	0	0	1	0	NA	NA	NA	1	1	1	0	0	0	1	0	0	0	1	0	0	0	3	0	2	2	0	0	0	0	0	0	0	0	0	0	0	0	0	0	0	2	0	1
110	6818	85029	0.458662778139114	3	61.5800018310547	1	0	0	1	0	NA	NA	NA	1	1	0	1	0	0	1	0	0	0	1	0	1	1	5	2	1	1	0	1	0	1	1	0	1	0	0	1	0	1	0	4	1	3	0	1
111	6827	76155	0.426273345947266	3	95.3499984741211	1	0	0	1	0	NA	NA	NA	1	2	1	0	0	0	1	0	0	0	1	0	0	1	3	2	2	1	1	1	0	1	1	0	0	1	0	1	0	0	0	3	0	4	2	1
112	6836	77063	0.650352120399475	3	33.0800018310547	1	0	0	1	0	NA	NA	NA	1	1	1	0	0	0	1	0	0	0	1	0	0	0	3	3	1	0	0	1	0	0	0	0	0	0	0	1	0	0	0	0	1	4	1	0
113	6842	27330	1.34623599052429	3	81.0299987792969	1	0	0	1	0	NA	NA	NA	1	0	1	0	0	0	1	0	0	0	1	0	0	0	3	1	0	0	0	0	0	0	0	0	0	0	0	0	0	0	0	0	1	1	2	1
114	6900	14609	1.7336368560791	3	54.75	1	0	0	1	0	NA	NA	NA	1	0	1	0	0	0	0	0	1	0	1	0	0	0	4	0	3	3	0	0	0	0	0	0	0	0	0	0	0	0	0	0	0	3	2	1
115	6957	46614	0.575400471687317	3	60.2999992370605	1	0	0	1	0	NA	NA	NA	1	1	1	0	0	0	1	0	0	0	1	0	0	0	5	0	0	0	0	1	0	0	0	0	0	0	0	0	0	0	0	0	1	5	0	0
116	6975	95901	1.34623599052429	3	29.49049949646	1	0	0	1	0	NA	NA	NA	1	0	1	0	0	0	1	0	0	0	1	0	0	1	3	1	1	1	0	0	0	0	0	0	0	0	0	0	0	0	0	0	0	5	0	0
117	6999	97603	0.387141853570938	3	94.1699981689453	1	0	0	1	0	NA	NA	NA	1	2	1	0	0	0	0	0	1	0	1	0	0	0	1	2	0	1	0	1	0	0	0	0	0	0	0	0	0	0	0	0	0	3	0	1
118	7014	48173	1.31861400604248	3	51.5800018310547	1	0	0	1	0	NA	NA	NA	0	1	1	0	0	0	0	1	0	0	1	0	0	0	1	3	0	0	0	1	0	1	0	0	0	1	0	1	0	0	0	2	0	5	1	0
119	7021	44041	0.4334916472435	3	125.330001831055	1	0	0	1	0	NA	NA	NA	1	2	1	0	0	0	0	1	0	0	1	0	0	0	4	2	1	1	1	1	0	0	1	0	0	0	0	1	1	1	0	3	1	3	1	1
120	7038	53223	0.457278102636337	3	117.519996643066	1	0	0	1	0	NA	NA	NA	0	3	0	0	1	0	1	0	0	0	1	0	2	1	2	1	1	2	1	1	1	0	0	1	0	0	1	1	0	0	0	3	0	4	4	0
121	7049	63132	0.426273345947266	3	86.6699981689453	1	0	0	1	0	NA	NA	NA	1	2	1	0	0	0	1	0	0	0	1	0	1	1	3	2	1	1	0	1	0	0	0	0	0	0	0	1	0	0	0	0	1	4	1	1
122	7051	8360	0.704592525959015	3	34.4300003051758	1	0	0	1	0	NA	NA	NA	1	1	1	0	0	0	1	0	0	0	1	0	1	1	3	2	0	0	0	0	0	0	0	0	0	1	1	0	0	1	0	3	0	4	0	1
123	7063	75686	0.652216792106628	3	18.6499996185303	1	0	0	1	0	NA	NA	NA	0	2	1	0	0	0	1	0	0	0	1	0	0	0	3	0	0	0	0	1	0	0	0	0	0	0	0	0	0	0	0	0	0	5	0	0
124	7074	93550	1.14722013473511	3	77.25	1	0	0	1	0	NA	NA	NA	0	1	1	0	0	0	1	0	0	0	1	0	0	0	3	1	1	1	0	1	1	0	0	0	0	1	0	0	0	0	0	2	0	3	2	1
125	7080	13088	1.29394066333771	3	71.0199966430664	1	0	0	1	0	NA	NA	NA	0	3	0	1	0	0	0	1	0	0	0	NA	0	1	3	2	2	1	0	1	0	0	0	0	0	0	0	0	0	0	0	0	0	4	5	0
126	7210	77083	1.60107493400574	3	63.4199981689453	1	0	0	1	0	NA	NA	NA	1	1	1	0	0	0	1	0	0	0	0	NA	1	0	3	3	3	2	0	1	0	0	0	0	0	0	0	1	0	0	0	0	1	1	4	1
127	7333	64772	1.0494247674942	3	35.9700012207031	1	0	0	1	0	NA	NA	NA	1	2	1	0	0	0	1	0	0	0	0	NA	0	1	3	2	2	2	0	1	0	0	0	0	0	0	0	0	0	0	0	0	0	3	3	1
128	20464	14059	0.301987409591675	2	32.9435501098633	1	0	1	0	0	2	2	NA	0	4	0	0	1	1	0	0	1	0	1	1	3	1	1	3	0	0	0	1	0	0	0	0	0	0	0	1	0	0	0	0	0	5	0	0
129	21089	94066	0.520805358886719	2	37.4500007629395	1	0	1	0	0	2	2	NA	0	4	0	0	1	1	0	0	1	0	1	1	3	1	2	2	0	0	1	1	0	1	0	0	0	0	0	0	0	1	0	2	0	2	5	0
130	24310	89081	1.91183078289032	3	89.1044006347656	1	0	0	1	0	NA	NA	NA	0	2	0	0	1	1	0	0	0	1	1	1	2	1	1	3	1	1	0	1	0	0	0	1	0	0	0	0	0	1	0	2	0	4	5	1
131	43122	70458	0.499086380004883	3	40.5800018310547	1	0	0	1	0	NA	NA	NA	1	1	1	0	0	0	1	0	0	0	1	0	0	1	3	2	2	2	0	1	0	0	0	0	0	0	0	0	0	0	0	0	1	2	1	1
132	43169	66502	0.377146273851395	3	47.4199981689453	1	0	0	1	0	NA	NA	NA	1	2	1	0	0	0	1	0	0	0	1	0	0	0	3	0	1	2	0	0	0	0	0	0	0	0	0	0	0	0	0	0	0	1	0	1
133	43180	32825	1.0494247674942	3	46.0800018310547	1	0	0	1	0	NA	NA	NA	1	2	1	0	0	0	1	0	0	0	0	NA	0	1	4	2	0	0	0	1	0	0	0	0	0	1	1	0	0	1	0	3	1	3	5	1
134	43270	60609	1.06719517707825	3	76.5199966430664	1	0	0	1	0	NA	NA	NA	1	2	1	0	0	0	0	1	0	0	0	NA	0	0	3	1	1	1	0	1	0	0	0	0	0	0	0	0	0	0	0	0	0	2	5	1
135	43299	28655	1.19108533859253	3	44.6192817687988	1	0	0	1	0	NA	NA	NA	1	0	1	0	0	0	1	0	0	0	1	0	2	0	2	3	0	0	0	0	0	0	1	0	0	1	0	1	1	1	1	5	0	5	0	1
136	43304	18201	1.2966570854187	3	116.430000305176	1	0	0	1	0	NA	NA	NA	0	1	0	1	0	0	1	0	0	0	1	0	0	0	3	2	1	0	0	1	0	0	0	0	0	0	0	1	0	0	0	0	0	4	0	1
137	43311	45784	0.661364734172821	3	71.2200012207031	1	0	0	1	0	NA	NA	NA	1	1	1	0	0	0	0	1	0	0	1	0	0	0	3	0	1	1	0	0	0	0	0	0	0	0	0	0	0	0	0	0	0	3	0	1
138	43313	6010	0.661364734172821	3	60.0299987792969	1	0	0	1	0	NA	NA	NA	1	1	0	1	0	0	0	1	0	0	1	0	0	0	3	0	2	1	0	0	0	0	0	0	0	0	0	0	0	0	0	0	0	2	1	1
139	43315	31768	0.650352120399475	3	22.2999992370605	1	0	0	1	0	NA	NA	NA	1	1	1	0	0	0	1	0	0	0	1	0	0	1	5	2	0	0	1	1	1	1	1	1	1	1	1	1	1	1	1	10	1	1	5	1
140	43320	21213	0.740981161594391	3	66	1	0	0	1	0	NA	NA	NA	1	1	1	0	0	0	0	0	1	0	1	0	0	0	3	0	0	0	0	0	0	0	0	0	0	0	0	0	0	0	0	0	0	4	5	0
141	43323	7107	0.8642857670784	3	32.7999992370605	1	0	0	1	0	NA	NA	NA	0	2	0	0	1	0	0	1	0	0	1	0	2	1	1	3	2	2	1	1	0	1	0	0	0	1	1	0	1	1	0	5	0	5	3	0
142	43328	38764	1.34623599052429	3	39.0266151428223	1	0	0	1	0	NA	NA	NA	1	0	1	0	0	0	1	0	0	0	1	0	0	0	3	0	1	1	0	0	0	0	0	0	0	0	0	0	0	0	0	0	0	4	0	0
143	43335	78240	1.3654967546463	2	26.4200000762939	1	0	1	0	0	4	4	NA	0	1	1	0	0	0	0	1	0	0	1	0	0	0	3	2	1	2	0	1	0	0	0	0	0	0	1	1	0	1	0	2	0	1	3	1
144	43336	33615	0.609540104866028	3	25.6499996185303	1	0	0	1	0	NA	NA	NA	0	2	0	0	1	0	0	1	0	0	1	0	0	1	3	2	2	2	0	1	0	0	0	0	0	0	0	0	0	0	0	0	0	2	2	1
145	43337	79107	1.36903238296509	3	59.8387184143066	1	0	0	1	0	NA	NA	NA	1	0	1	0	0	0	0	0	1	0	1	0	0	0	1	1	1	1	0	1	0	0	0	0	0	0	0	1	0	0	0	0	0	2	1	1
146	43339	92543	0.485676199197769	3	79.7310485839844	1	0	0	1	0	NA	NA	NA	1	2	1	0	0	0	0	0	1	0	1	0	0	1	4	1	1	1	0	1	0	0	0	0	0	0	0	0	0	0	0	0	1	3	2	1
147	43349	77489	0.377146273851395	3	37.5699996948242	1	0	0	1	0	NA	NA	NA	1	2	1	0	0	0	1	0	0	0	1	0	0	0	3	0	1	1	0	1	0	0	0	0	0	0	1	0	0	0	0	1	1	2	5	1
148	43387	78108	1.45851409435272	3	40.1500015258789	1	0	0	1	0	NA	NA	NA	1	0	0	0	1	0	1	0	0	0	1	0	0	1	3	2	2	2	0	1	0	0	0	0	0	0	0	0	0	1	0	1	1	4	2	1
149	43405	77407	1.0494247674942	3	734.830017089844	1	0	0	1	0	NA	NA	NA	1	2	0	1	0	0	1	0	0	0	0	NA	0	1	3	1	2	1	0	1	0	0	0	0	0	0	0	0	0	0	0	0	0	2	3	0
150	43408	33179	1.0494247674942	3	27.1200008392334	1	0	0	1	0	NA	NA	NA	1	2	1	0	0	0	1	0	0	0	0	NA	0	1	1	1	1	1	0	1	0	0	0	0	0	0	0	0	0	0	0	0	0	1	4	0
151	43431	31907	0.650352120399475	3	48.0460014343262	1	0	0	1	0	NA	NA	NA	1	1	1	0	0	0	1	0	0	0	1	0	0	0	3	1	1	1	0	1	0	0	0	0	0	0	0	1	0	0	0	0	0	3	4	1
152	43433	6066	1.2966570854187	3	68.5253295898438	1	0	0	1	0	NA	NA	NA	0	1	1	0	0	0	1	0	0	0	1	0	0	0	5	2	3	2	0	1	0	0	1	0	0	0	0	1	0	1	0	2	0	4	2	1
153	43438	63703	0.8642857670784	3	44.5186653137207	1	0	0	1	0	NA	NA	NA	0	2	1	0	0	0	0	1	0	0	1	0	0	0	3	0	0	0	0	1	0	0	0	0	0	0	0	0	0	0	0	0	0	3	0	0
154	43447	35501	0.377146273851395	3	34.3199996948242	1	0	0	1	0	NA	NA	NA	1	2	1	0	0	0	1	0	0	0	1	0	1	1	5	1	0	0	1	1	0	0	0	0	0	1	1	0	0	1	0	3	1	2	0	1
155	43454	71112	2.0841588973999	3	45.3300018310547	1	0	0	1	0	NA	NA	NA	0	1	1	0	0	0	0	0	0	1	1	0	0	0	3	0	1	1	0	0	0	0	0	0	0	0	0	0	0	0	0	0	0	5	5	0
156	43457	60506	1.2966570854187	3	54.7700004577637	1	0	0	1	0	NA	NA	NA	0	1	0	1	0	0	1	0	0	0	1	0	1	1	3	1	1	1	0	0	0	0	0	0	0	0	0	0	0	0	0	0	0	3	0	1
157	43485	30341	1.31861400604248	3	97.4499969482422	1	0	0	1	0	NA	NA	NA	0	1	0	1	0	0	0	0	1	0	1	0	0	1	3	2	0	0	0	1	0	0	0	0	0	0	0	1	0	0	0	0	0	2	1	0
158	43510	64116	0.774412095546722	3	75.0500030517578	1	0	0	1	0	NA	NA	NA	1	2	0	1	0	0	0	0	0	1	1	0	1	1	3	2	1	1	0	0	0	0	0	0	0	0	0	0	0	0	0	0	0	2	1	1
159	43523	80817	0.259228110313416	3	35.9500007629395	1	0	0	1	0	NA	NA	NA	1	3	0	1	0	0	1	0	0	0	1	0	0	1	4	2	2	2	0	1	0	0	0	0	0	0	0	0	0	0	0	0	0	3	0	0
160	43524	46218	0.426273345947266	3	53.6800003051758	1	0	0	1	0	NA	NA	NA	1	2	1	0	0	0	1	0	0	0	1	0	3	1	3	3	1	0	1	1	0	1	1	0	0	1	1	1	0	1	1	6	0	4	5	1
161	43574	6114	0.522847473621368	2	28.855167388916	1	0	1	0	0	4	2	NA	1	1	1	0	0	0	0	0	1	0	1	0	0	0	1	2	0	0	0	1	0	0	0	0	0	0	0	0	0	0	0	0	0	3	0	0
162	43577	48320	0.575400471687317	3	53.9199981689453	1	0	0	1	0	NA	NA	NA	1	1	1	0	0	0	1	0	0	0	1	0	0	0	3	1	0	0	0	0	0	0	0	0	0	0	0	1	0	1	0	1	0	3	0	0
163	43580	46601	2.87211966514587	3	138.938110351562	1	0	0	1	0	NA	NA	NA	0	1	0	0	1	0	0	0	1	0	0	NA	0	0	3	0	1	1	0	0	0	0	0	0	0	0	0	0	0	0	0	0	0	4	1	0
164	43595	6810	2.26973485946655	2	42.9000015258789	1	0	1	0	0	2	3	NA	0	0	1	0	0	0	0	1	0	0	1	0	0	0	5	3	0	1	0	0	0	0	0	0	0	0	0	0	0	0	0	0	0	1	0	0
165	43597	1604	0.359714210033417	2	48.6438331604004	1	0	1	0	0	1	1	NA	1	2	1	0	0	0	0	1	0	0	1	0	0	0	3	0	3	3	0	1	0	1	0	0	0	0	0	0	0	0	0	1	0	3	1	1
166	43599	85621	1.43945944309235	2	36.5672836303711	0	0	1	0	0	3	3	NA	0	3	1	0	0	0	0	1	0	0	0	NA	0	1	5	2	2	2	0	1	0	0	0	0	0	1	1	0	0	1	0	3	1	3	0	0
167	43601	60612	0.585143983364105	3	37.6300010681152	1	0	0	1	0	NA	NA	NA	1	1	1	0	0	0	0	1	0	0	1	0	0	0	3	0	0	0	0	0	0	0	0	0	0	0	0	0	0	0	0	0	0	2	0	1
168	43605	46235	0.650352120399475	3	72.1500015258789	1	0	0	1	0	NA	NA	NA	1	1	1	0	0	0	1	0	0	0	1	0	1	0	4	1	2	2	0	0	0	0	0	0	0	0	0	0	0	0	0	0	0	1	1	0
169	43606	39056	3.95114779472351	3	65.0699996948242	1	0	0	1	0	NA	NA	NA	1	0	0	1	0	0	1	0	0	0	1	0	0	1	4	2	2	2	1	1	0	0	1	0	1	1	1	1	0	1	0	5	1	2	5	1
170	43608	76542	0.384978920221329	2	29.6057167053223	1	0	1	0	0	4	4	NA	0	3	0	1	0	0	1	0	0	0	1	0	0	1	3	2	1	3	0	1	0	0	0	0	0	0	0	0	0	1	0	1	1	2	5	0
171	43609	17113	2.68409419059753	3	44.568115234375	1	0	0	1	0	NA	NA	NA	0	0	1	0	0	0	1	0	0	0	1	0	0	1	5	1	1	1	0	1	0	0	0	0	0	0	0	0	0	0	0	0	0	2	0	0
172	43614	92251	0.721150517463684	2	30.3299999237061	1	0	1	0	0	3	4	NA	0	3	0	1	0	0	1	0	0	0	1	0	2	1	3	2	3	3	1	1	0	0	0	0	0	0	1	1	0	1	0	2	1	1	3	0
173	43615	60411	0.296865105628967	3	32.2299995422363	1	0	0	1	0	NA	NA	NA	1	4	0	0	1	0	0	0	1	0	1	0	0	0	3	0	0	0	0	0	0	0	0	0	0	0	0	0	0	0	0	0	0	3	0	0
174	43616	95212	0.758444547653198	2	126.779998779297	1	0	1	0	0	4	4	NA	1	1	1	0	0	0	1	0	0	0	1	0	0	1	5	1	2	2	0	1	0	0	0	0	0	0	0	0	0	0	0	0	0	1	0	1
175	43618	43224	0.652313232421875	3	46.8699989318848	1	0	0	1	0	NA	NA	NA	1	4	1	0	0	0	0	1	0	0	0	NA	0	0	5	2	1	1	0	1	0	0	0	0	0	0	0	0	0	0	0	0	0	4	0	1
176	43620	89014	1.01511764526367	2	44.1300010681152	0	0	1	0	0	4	4	NA	1	1	0	1	0	0	0	0	1	0	0	NA	0	1	3	2	0	0	0	1	0	0	0	0	0	0	0	0	0	0	0	0	0	2	2	0
177	43623	32578	0.426273345947266	3	29.1193332672119	1	0	0	1	0	NA	NA	NA	1	2	1	0	0	0	1	0	0	0	1	0	0	1	4	0	2	2	0	1	0	0	0	0	0	0	0	0	0	0	0	0	1	1	1	1
178	43624	33805	1.35141360759735	3	73.0800018310547	1	0	0	1	0	NA	NA	NA	1	2	1	0	0	0	0	0	1	0	0	NA	0	1	3	3	1	1	0	1	0	0	0	0	0	0	0	0	0	0	0	0	0	2	0	0
179	43626	85122	1.19108533859253	3	31.6299991607666	1	0	0	1	0	NA	NA	NA	1	0	1	0	0	0	1	0	0	0	1	0	0	1	3	1	1	2	1	0	1	1	0	1	0	1	0	0	1	1	0	6	0	2	0	1
180	43627	98660	0.300630539655685	3	45.9199981689453	1	0	0	1	0	NA	NA	NA	1	2	1	0	0	0	1	0	0	0	1	0	1	0	2	1	1	2	1	1	1	1	0	0	0	1	1	1	1	0	0	5	0	1	0	1
181	43628	89032	0.758444547653198	2	69.5677185058594	1	0	1	0	0	4	4	NA	1	1	0	1	0	0	1	0	0	0	1	0	0	1	2	0	1	1	0	0	0	0	0	0	0	0	0	0	0	0	0	0	0	2	5	1
182	43629	777	0.590744495391846	2	41.5200004577637	0	0	1	0	0	2	4	NA	1	1	1	0	0	0	1	0	0	0	1	0	0	0	5	0	1	1	0	0	0	0	0	0	0	1	1	0	0	0	0	2	1	2	0	0
183	43630	88001	0.4334916472435	3	31.4200000762939	1	0	0	1	0	NA	NA	NA	1	2	1	0	0	0	0	1	0	0	1	0	2	0	3	2	2	1	1	0	0	0	1	0	0	0	0	1	0	1	0	2	0	3	3	1
184	43631	32773	0.311530768871307	2	33.0800018310547	1	0	1	0	0	3	3	NA	1	1	1	0	0	0	1	0	0	0	1	0	0	0	3	0	0	0	0	0	0	0	0	0	0	0	0	0	0	0	0	0	0	3	0	0
185	43634	28532	0.650352120399475	3	28.96044921875	1	0	0	1	0	NA	NA	NA	1	1	1	0	0	0	1	0	0	0	1	0	0	1	4	1	1	1	0	1	0	0	0	0	0	0	0	0	0	0	0	0	0	1	0	1
186	43636	97301	0.675833821296692	2	43.4799995422363	1	0	1	0	0	3	3	NA	1	2	0	1	0	0	0	1	0	0	1	0	0	0	3	0	0	0	0	0	0	0	0	0	0	0	0	1	0	0	0	0	0	3	0	0
187	43638	48823	1.46775901317596	2	33.3800010681152	1	0	1	0	0	3	3	NA	0	1	1	0	0	0	0	1	0	0	1	0	0	1	4	1	1	1	0	1	0	0	0	0	0	0	0	1	0	1	0	1	1	2	1	1
188	43639	18201	0.311530768871307	2	22.5200004577637	1	0	1	0	0	2	2	NA	1	1	1	0	0	0	1	0	0	0	1	0	1	0	3	1	1	1	0	1	1	1	1	1	1	0	0	0	0	0	0	5	0	3	2	0
189	43642	11230	0.315741062164307	2	19.9799995422363	1	0	1	0	0	3	3	NA	1	2	1	0	0	0	0	0	1	0	1	0	0	1	3	1	2	2	0	1	0	0	0	0	0	0	1	0	1	0	0	2	0	2	2	0
190	43643	90604	0.345633208751678	2	59.1318817138672	1	0	1	0	0	4	4	NA	1	2	0	0	1	0	1	0	0	0	1	0	0	0	3	2	0	0	0	0	0	0	0	0	0	0	0	0	0	0	0	0	0	5	0	0
191	43645	11946	1.17935383319855	2	79.1078338623047	0	0	1	0	0	4	4	NA	1	1	1	0	0	0	1	0	0	0	0	NA	0	0	4	2	1	1	0	1	0	0	0	0	0	0	0	0	0	0	0	0	0	2	0	1
192	43653	78566	1.93718993663788	2	39.3578834533691	1	0	1	0	0	2	2	NA	1	0	1	0	0	0	1	0	0	0	1	0	0	1	5	2	0	0	0	1	0	0	0	0	0	0	0	1	0	0	0	0	0	2	0	0
193	43654	48843	0.76757025718689	2	23.8999996185303	1	0	1	0	0	4	3	NA	1	2	0	0	1	0	1	0	0	0	1	0	1	1	4	3	2	2	1	1	1	0	0	1	1	0	1	1	1	0	1	6	1	2	1	1
194	43656	32388	1.36606216430664	3	91.2799987792969	1	0	0	1	0	NA	NA	NA	0	2	1	0	0	0	0	0	0	1	1	0	1	1	3	2	3	3	1	1	1	0	0	0	0	0	1	1	1	1	0	4	0	2	0	0
195	43660	32407	0.311530768871307	2	85.25	1	0	1	0	0	2	2	NA	1	1	0	0	1	0	1	0	0	0	1	0	0	0	3	0	0	1	0	0	0	0	0	0	0	0	0	0	0	0	0	0	0	3	0	0
196	43661	30349	0.575400471687317	3	66.4700012207031	1	0	0	1	0	NA	NA	NA	1	1	1	0	0	0	1	0	0	0	1	0	1	1	5	2	0	2	0	1	0	0	0	0	0	1	1	1	0	1	1	4	1	2	0	0
197	43664	22042	8.52548980712891	2	50.5299987792969	1	0	1	0	0	3	3	NA	0	0	1	0	0	0	1	0	0	0	0	NA	0	0	3	2	1	2	0	1	0	0	0	0	0	0	0	0	0	0	0	0	0	4	3	1
198	43666	29210	0.965202629566193	2	55.7176170349121	0	0	1	0	0	4	4	NA	0	3	1	0	0	0	0	1	0	0	0	NA	0	0	3	3	1	1	0	1	0	0	0	0	1	0	0	0	0	0	0	1	0	3	0	1
199	43667	79927	3.42407274246216	2	55.7200012207031	1	0	1	0	0	4	4	NA	0	1	1	0	0	0	0	1	0	0	1	0	0	1	2	1	2	1	0	1	0	0	0	0	0	0	0	0	0	0	0	0	1	3	1	0
200	43670	30312	0.968330025672913	3	61.1199989318848	1	0	0	1	0	NA	NA	NA	0	2	1	0	0	0	0	0	1	0	1	0	0	0	3	2	0	0	0	1	0	0	0	0	0	0	0	0	0	0	0	0	0	3	5	0
201	43674	75080	0.779427468776703	2	38.9831657409668	1	0	1	0	0	4	4	NA	1	1	1	0	0	0	1	0	0	0	1	0	0	0	5	2	2	1	0	1	0	0	1	0	0	0	1	1	0	0	1	3	0	4	2	1
202	43680	49601	0.300630539655685	3	57.9300003051758	1	0	0	1	0	NA	NA	NA	1	2	1	0	0	0	1	0	0	0	1	0	0	1	1	2	0	2	0	1	0	0	0	0	0	0	0	1	0	0	0	0	1	1	0	0
203	43685	14850	0.346213281154633	2	19.9699993133545	0	0	1	0	0	4	4	NA	1	4	1	0	0	0	0	1	0	0	0	NA	0	1	3	3	2	2	0	1	0	0	0	0	0	0	0	0	0	0	0	0	0	2	2	1
204	43687	8002	0.404887974262238	2	45.5800018310547	1	0	1	0	0	4	2	NA	1	1	1	0	0	0	1	0	0	0	1	0	0	1	2	2	3	1	1	1	1	1	1	1	1	1	1	1	1	1	0	9	0	2	5	1
205	43690	14219	0.705942571163177	2	535.219970703125	1	0	1	0	0	1	1	NA	1	1	1	0	0	0	0	0	1	0	1	0	0	1	3	2	2	2	0	1	0	0	0	0	0	0	0	0	0	0	0	0	0	1	3	1
206	43692	14620	0.328415930271149	2	45.3300018310547	1	0	1	0	0	3	3	NA	1	2	0	1	0	0	1	0	0	0	0	NA	0	1	3	2	2	3	0	1	0	0	0	0	0	0	0	0	0	1	0	1	0	2	0	1
207	43694	11218	1.70522832870483	2	23.5200004577637	1	0	1	0	0	4	4	NA	0	1	1	0	0	0	1	0	0	0	1	0	0	1	4	2	2	2	0	1	0	0	1	0	0	0	0	1	0	0	0	1	0	2	0	1
208	43700	32837	0.321707487106323	2	42.3199996948242	1	0	1	0	0	3	3	NA	1	2	0	0	1	0	0	0	1	0	1	0	0	0	3	1	0	1	1	1	0	0	0	1	1	1	1	1	0	1	0	5	0	2	1	1
209	43703	18054	0.521292567253113	2	39.795166015625	1	0	1	0	0	3	3	NA	1	1	0	1	0	0	0	0	1	0	1	0	0	0	2	3	1	1	0	1	0	0	0	1	1	1	0	0	0	0	1	4	0	2	0	1
210	43707	46030	0.345633208751678	2	49.9662170410156	1	0	1	0	0	3	3	NA	1	2	0	1	0	0	1	0	0	0	1	0	0	0	5	2	0	0	0	1	0	0	0	0	0	0	0	1	0	0	0	0	0	5	0	1
211	43708	10705	0.606386065483093	2	35.1699981689453	0	0	1	0	0	3	3	NA	0	4	0	1	0	0	1	0	0	0	0	NA	1	1	2	2	2	2	0	1	0	0	1	0	0	1	0	1	0	0	0	2	0	4	0	0
212	43714	93704	0.719005703926086	2	27.5200004577637	1	0	1	0	0	4	4	NA	0	3	0	1	0	0	1	0	0	0	1	0	0	0	5	3	2	0	0	1	0	0	1	1	1	1	0	1	0	1	1	6	1	1	0	1
213	43715	76901	0.758444547653198	2	32.1300010681152	1	0	1	0	0	3	4	NA	1	1	1	0	0	0	1	0	0	0	1	0	0	0	3	1	1	1	0	1	0	0	0	0	0	0	0	1	0	0	0	0	0	2	0	1
214	43716	30008	1.70522832870483	2	43.2999992370605	1	0	1	0	0	2	3	NA	0	1	0	1	0	0	1	0	0	0	1	0	0	1	4	2	2	2	0	1	0	0	1	0	0	1	0	1	0	0	0	2	0	2	0	1
215	43717	33991	0.409891396760941	2	22.7700004577637	1	0	1	0	0	4	4	NA	1	2	0	1	0	0	1	0	0	0	1	0	1	0	3	2	2	2	0	1	0	0	0	0	0	0	0	0	0	0	0	0	0	3	5	1
216	43719	92408	3.01226043701172	2	67.4800033569336	1	0	1	0	0	4	4	NA	1	0	1	0	0	0	1	0	0	0	0	NA	0	0	3	0	1	2	0	1	0	0	0	0	0	0	0	0	0	0	0	0	0	3	4	1
217	43721	77066	0.523359000682831	2	40.0200004577637	1	0	1	0	0	2	4	NA	1	2	1	0	0	0	1	0	0	0	1	0	0	1	3	1	1	1	0	1	0	0	0	0	0	0	0	0	0	0	0	0	0	3	0	1
218	43722	83605	0.524920165538788	2	47.9700012207031	1	0	1	0	0	4	4	NA	1	2	1	0	0	0	1	0	0	0	1	0	3	0	2	2	1	1	0	1	0	0	0	0	0	0	0	1	0	0	0	0	0	1	4	1
219	43730	92154	0.813804686069489	2	40.9199981689453	1	0	1	0	0	4	4	NA	1	2	0	0	1	0	1	0	0	0	0	NA	1	0	5	1	2	2	0	1	0	0	0	0	1	0	0	1	0	0	0	1	1	4	0	1
220	43732	92010	1.15211486816406	2	45.0499992370605	1	0	1	0	0	3	4	NA	1	2	1	0	0	0	0	0	1	0	1	0	1	1	2	2	1	2	1	1	0	0	1	0	0	1	0	1	1	1	0	4	0	2	0	1
221	43741	35601	1.36711263656616	2	80.0299987792969	1	0	1	0	0	4	4	NA	1	0	0	1	0	0	0	0	1	0	1	0	0	0	5	0	1	1	0	0	0	0	0	0	0	0	0	0	0	0	0	0	0	3	2	0
222	43745	55411	0.4334916472435	3	58.2906684875488	1	0	0	1	0	NA	NA	NA	1	2	1	0	0	0	0	1	0	0	1	0	0	1	3	1	1	1	0	1	0	0	0	0	0	0	0	0	0	0	0	0	0	2	0	1
223	43759	63114	0.661364734172821	3	130.369995117188	1	0	0	1	0	NA	NA	NA	1	1	0	1	0	0	0	0	1	0	1	0	0	0	5	1	1	1	0	1	0	0	0	0	0	0	0	0	0	0	0	0	0	2	0	1
224	43762	91701	1.20835518836975	2	71.8300018310547	1	0	1	0	0	4	4	NA	0	2	0	1	0	0	1	0	0	0	0	NA	0	0	5	2	1	1	1	1	0	0	0	0	1	0	1	1	1	1	0	4	0	2	0	1
225	43763	77015	1.18019032478333	2	45.5699996948242	1	0	1	0	0	4	4	NA	0	2	1	0	0	0	1	0	0	0	1	0	0	0	3	0	1	1	0	1	0	0	0	0	0	0	0	0	0	0	0	0	0	2	4	1
226	43765	59405	0.740981161594391	3	27.2700004577637	1	0	0	1	0	NA	NA	NA	1	1	1	0	0	0	0	0	1	0	1	0	0	0	1	0	0	0	0	0	0	0	0	0	0	0	0	0	0	0	0	0	0	5	5	0
227	43774	95065	0.777095377445221	2	30.2800006866455	1	0	1	0	0	3	2	NA	0	2	0	0	1	0	1	0	0	0	1	0	0	0	2	2	2	2	0	1	0	0	0	0	0	0	0	0	0	0	0	0	0	1	2	1
228	43778	80014	0.255100399255753	2	41.1699981689453	1	0	1	0	0	3	2	NA	1	4	1	0	0	0	1	0	0	0	1	0	0	0	3	2	0	1	0	1	0	0	0	0	0	0	0	1	0	1	0	1	0	5	1	0
229	43781	90221	0.346213281154633	2	58	0	0	1	0	0	4	4	NA	1	4	1	0	0	0	0	1	0	0	0	NA	1	0	4	3	3	3	0	1	0	0	0	0	0	0	0	1	0	0	0	0	0	5	1	1
230	43790	77073	1.01511764526367	2	196.029998779297	1	0	1	0	0	4	4	NA	1	1	1	0	0	0	0	1	0	0	0	NA	1	0	3	2	1	1	0	1	0	0	0	0	0	0	0	1	0	0	0	0	0	2	2	0
231	43795	95356	0.240933239459991	2	51.2200012207031	1	0	1	0	0	3	3	NA	1	3	1	0	0	0	1	0	0	0	1	0	0	1	4	3	1	2	1	1	0	0	0	0	0	1	1	0	0	1	0	3	1	5	0	0
232	43798	76014	0.673823952674866	2	53.3688316345215	1	0	1	0	0	4	4	NA	1	2	0	1	0	0	0	0	1	0	1	0	0	1	3	1	1	1	0	0	0	0	0	0	0	0	0	0	0	0	0	0	0	3	2	0
233	43805	75180	1.27934563159943	2	97.2799987792969	1	0	1	0	0	4	4	NA	1	0	1	0	0	0	1	0	0	0	1	0	0	0	2	3	1	1	1	1	0	1	0	0	0	0	1	1	0	0	0	2	1	5	4	1
234	43807	31315	0.675833821296692	2	28.4553337097168	1	0	1	0	0	4	4	NA	1	2	1	0	0	0	0	1	0	0	1	0	0	0	3	1	0	2	0	1	0	0	0	0	0	0	0	1	0	0	0	0	0	2	3	0
235	43809	33619	0.607339918613434	2	57.5499992370605	0	0	1	0	0	3	3	NA	1	1	1	0	0	0	0	0	1	0	1	0	0	0	3	0	0	0	0	0	0	0	0	0	0	0	0	0	0	0	0	0	0	3	0	0
236	43811	92057	0.758444547653198	2	23.5799999237061	1	0	1	0	0	2	2	NA	1	1	0	1	0	0	1	0	0	0	1	0	0	0	3	0	0	0	0	1	0	0	0	0	0	0	0	0	0	0	0	0	0	2	0	1
237	43814	95833	4.35542917251587	2	46.5499992370605	1	0	1	0	0	4	3	NA	0	0	1	0	0	0	1	0	0	0	1	0	0	0	3	0	0	0	0	1	0	0	0	0	0	0	0	0	0	0	0	0	0	1	0	1
238	43822	60152	0.758444547653198	2	37.2000007629395	1	0	1	0	0	4	4	NA	1	1	1	0	0	0	1	0	0	0	1	0	0	1	5	2	2	2	0	1	0	0	0	0	0	0	0	1	0	1	0	1	0	3	0	1
239	43824	10456	1.63759469985962	2	17.6499996185303	1	0	1	0	0	3	3	NA	0	1	1	0	0	0	1	0	0	0	1	0	1	1	5	1	2	3	1	1	1	0	1	1	1	1	1	0	0	0	0	6	0	5	0	1
240	43825	926	0.734029591083527	2	42.5699996948242	0	0	1	0	0	4	4	NA	0	2	1	0	0	0	1	0	0	0	1	0	0	0	3	0	1	0	0	0	0	0	0	0	0	1	0	0	0	0	0	1	0	2	0	0
241	43830	7753	6.772536277771	2	69.4916687011719	0	0	1	0	0	4	4	NA	0	0	1	0	0	0	1	0	0	0	0	NA	0	0	3	1	2	2	0	1	0	0	0	0	0	0	0	1	0	0	0	0	0	3	1	1
242	43831	92335	0.778860867023468	2	48.639949798584	1	0	1	0	0	4	4	NA	1	1	1	0	0	0	1	0	0	0	1	0	0	0	3	1	1	1	0	1	0	0	0	0	0	0	0	0	0	0	0	0	0	1	0	1
243	43833	34112	0.51684308052063	3	40.0800018310547	1	0	0	1	0	NA	NA	NA	0	3	0	1	0	0	1	0	0	0	1	0	1	1	3	2	2	1	0	1	0	0	0	0	0	0	0	1	0	0	0	0	1	2	1	1
244	43837	48090	0.4334916472435	3	40.3499984741211	1	0	0	1	0	NA	NA	NA	1	2	1	0	0	0	0	0	1	0	1	0	0	1	4	1	2	3	0	1	0	0	0	0	0	0	0	1	0	1	0	1	0	2	0	0
245	43840	92614	0.377146273851395	3	77.7200012207031	1	0	0	1	0	NA	NA	NA	1	2	0	1	0	0	1	0	0	0	1	0	1	0	3	2	1	1	0	1	0	0	0	0	0	0	0	1	0	0	0	0	0	2	3	1
246	43845	29365	0.837501287460327	3	69.5811157226562	1	0	0	1	0	NA	NA	NA	1	1	0	1	0	0	0	0	1	0	1	0	0	0	3	2	3	2	0	1	0	0	0	0	0	0	0	0	0	0	0	0	0	3	5	1
247	43850	39840	0.458662778139114	3	84.9499969482422	1	0	0	1	0	NA	NA	NA	1	1	1	0	0	0	1	0	0	0	1	0	0	0	3	3	2	1	1	1	0	0	0	0	0	0	0	0	0	0	0	0	0	2	5	1
248	43851	90670	1.2966570854187	3	46.8499984741211	1	0	0	1	0	NA	NA	NA	0	1	0	1	0	0	1	0	0	0	1	0	0	0	4	1	2	3	0	1	0	0	0	0	0	0	0	1	0	0	0	0	1	2	2	0
249	43852	10301	0.521292567253113	2	46.0699996948242	1	0	1	0	0	4	4	NA	1	1	1	0	0	0	0	0	1	0	1	0	1	1	5	1	2	2	0	0	0	0	0	0	0	0	0	0	0	0	0	0	0	2	1	1
250	43861	85749	0.452354729175568	2	57.2799987792969	1	0	1	0	0	3	3	NA	1	4	1	0	0	0	0	0	1	0	1	0	2	0	1	2	2	2	0	1	0	1	0	0	0	1	1	0	0	1	0	4	0	2	1	0
251	43865	27407	0.747443556785583	2	308.32666015625	1	0	1	0	0	4	4	NA	0	3	1	0	0	0	1	0	0	0	0	NA	0	1	5	2	1	1	0	0	0	0	0	0	0	0	0	0	0	0	0	0	0	4	0	0
252	43873	76522	2.12774920463562	3	55.0999984741211	1	0	0	1	0	NA	NA	NA	0	2	0	1	0	0	0	1	0	0	1	0	0	0	4	1	2	1	0	1	0	0	0	0	0	0	0	0	0	0	0	0	0	3	1	1
253	43875	11706	1.38236677646637	2	47.3699989318848	1	0	1	0	0	3	4	NA	0	3	0	1	0	0	0	1	0	0	0	NA	0	0	3	2	1	2	1	1	0	0	1	1	1	1	1	1	1	1	0	7	1	3	1	1
254	43878	34746	0.521292567253113	2	43.2999992370605	1	0	1	0	0	4	4	NA	1	1	1	0	0	0	0	1	0	0	1	0	0	1	3	0	1	2	0	1	0	0	0	0	0	0	0	0	0	0	0	0	0	3	2	0
255	43879	30906	6.38580656051636	3	60.6199989318848	1	0	0	1	0	NA	NA	NA	0	0	1	0	0	0	0	1	0	0	1	0	0	0	3	0	1	1	0	1	0	0	0	0	0	0	0	0	0	0	0	0	0	3	0	1
256	43882	34744	1.57959067821503	2	47.7700004577637	0	0	1	0	0	4	3	NA	0	2	1	0	0	0	0	1	0	0	0	NA	0	0	4	3	2	2	0	1	0	0	0	0	0	0	0	1	0	1	0	1	1	2	1	0
257	43883	94503	1.17935383319855	2	34.8800010681152	1	0	1	0	0	4	4	NA	1	1	1	0	0	0	1	0	0	0	0	NA	0	1	3	1	2	3	0	0	0	0	0	0	0	0	0	0	0	0	0	0	0	3	3	1
258	43886	77020	0.426273345947266	3	48.450382232666	1	0	0	1	0	NA	NA	NA	1	2	1	0	0	0	1	0	0	0	1	0	0	1	5	1	0	0	0	1	0	0	0	0	0	0	0	0	0	1	0	1	0	4	2	1
259	43890	77489	0.575400471687317	3	67.2300033569336	1	0	0	1	0	NA	NA	NA	1	1	1	0	0	0	1	0	0	0	1	0	0	1	3	2	1	1	0	1	0	0	0	0	0	0	0	1	0	1	0	1	0	4	5	1
260	43896	33321	1.80309188365936	2	39.9074516296387	1	0	1	0	0	3	3	NA	1	0	1	0	0	0	0	0	1	0	1	0	0	1	3	0	0	0	0	0	0	0	0	0	0	0	0	0	0	0	0	0	0	3	0	0
261	43898	33851	0.521292567253113	2	89	1	0	1	0	0	4	4	NA	1	1	1	0	0	0	0	1	0	0	1	0	0	1	3	2	1	1	0	1	0	0	0	0	0	0	0	0	0	0	0	0	0	4	0	1
262	43901	90033	0.758444547653198	2	58.6210517883301	1	0	1	0	0	4	4	NA	1	1	1	0	0	0	1	0	0	0	1	0	0	1	4	2	0	1	0	1	0	0	0	0	0	0	1	1	1	1	0	3	0	3	0	1
263	43905	32703	0.888520121574402	2	85.3499984741211	0	0	1	0	0	4	4	NA	1	1	1	0	0	0	1	0	0	0	0	NA	0	0	3	2	1	2	0	1	0	0	0	0	0	0	0	0	0	0	0	0	0	3	3	0
264	43906	7112	3.05813360214233	3	19.8999996185303	1	0	0	1	0	NA	NA	NA	0	0	1	0	0	0	0	0	1	0	1	0	0	1	3	0	1	1	0	0	0	0	0	0	0	0	0	0	0	0	0	0	0	2	0	0
265	43908	11385	0.544058680534363	2	30.4193840026855	1	0	1	0	0	3	3	NA	1	2	1	0	0	0	1	0	0	0	0	NA	0	1	5	2	1	1	0	1	0	0	0	0	0	0	0	0	0	0	0	0	0	3	0	0
266	43911	7208	0.451620012521744	2	36.7700004577637	0	0	1	0	0	4	4	NA	1	1	1	0	0	0	1	0	0	0	0	NA	0	1	3	2	2	1	0	1	0	0	0	0	0	0	0	1	0	0	0	0	1	3	2	1
267	43913	20010	3.79193186759949	2	165.729995727539	0	0	1	0	0	4	4	NA	1	0	1	0	0	0	1	0	0	0	0	NA	0	1	2	2	1	1	0	1	0	0	0	0	0	0	0	1	0	0	0	0	0	2	5	0
268	43915	48197	1.0494247674942	3	35.3300018310547	1	0	0	1	0	NA	NA	NA	1	2	1	0	0	0	1	0	0	0	1	0	0	1	4	2	1	2	0	1	0	0	0	0	1	1	1	1	1	1	1	6	0	2	5	1
269	43922	20902	3.33788108825684	2	22.3799991607666	1	0	1	0	0	3	3	NA	0	1	1	0	0	0	1	0	0	0	0	NA	0	1	3	2	1	2	0	1	0	0	0	0	0	1	1	1	0	0	0	2	0	3	5	1
270	43926	31088	0.548940300941467	3	77.2799987792969	1	0	0	1	0	NA	NA	NA	1	2	1	0	0	0	0	0	1	0	1	0	0	1	3	1	1	2	0	1	0	0	0	1	0	0	0	1	0	1	0	2	0	2	2	1
271	43927	33065	0.349884986877441	2	47.5999984741211	1	0	1	0	0	4	4	NA	1	2	1	0	0	0	1	0	0	0	1	0	0	1	3	2	1	1	0	1	0	0	0	0	0	0	0	0	0	0	0	0	0	2	1	1
272	43932	33009	0.94859379529953	2	76.25	0	0	1	0	0	3	4	NA	1	2	1	0	0	0	0	0	1	0	0	NA	0	0	3	2	2	2	0	1	0	0	0	0	1	0	0	1	0	0	0	1	0	4	0	0
273	43933	79938	0.416089594364166	2	38.9221649169922	1	0	1	0	0	4	4	NA	1	1	0	1	0	0	1	0	0	0	1	0	0	0	3	0	0	1	0	0	0	0	0	0	0	0	0	0	0	0	0	0	0	1	0	0
274	43935	33463	0.926590323448181	2	34.6199989318848	1	0	1	0	0	4	4	NA	1	2	1	0	0	0	0	0	0	1	1	0	1	0	3	0	0	0	1	0	0	0	0	0	0	0	0	0	0	1	0	1	0	3	1	0
275	43938	90744	3.01226043701172	2	59.6246185302734	0	0	1	0	0	4	4	NA	1	0	1	0	0	0	1	0	0	0	0	NA	1	1	2	3	1	2	1	1	0	0	0	0	1	0	1	0	0	0	0	2	1	4	2	1
276	43941	98801	1.27934563159943	2	64.0299987792969	1	0	1	0	0	3	3	NA	1	0	1	0	0	0	1	0	0	0	1	0	0	0	3	2	1	2	0	1	0	0	0	0	1	0	0	0	0	0	0	1	0	2	5	0
277	43942	87109	0.159120827913284	2	47.2681159973145	1	0	1	0	0	3	3	NA	1	2	0	1	0	0	1	0	0	0	1	0	0	0	3	1	2	2	0	1	0	0	0	0	0	0	0	0	0	0	0	0	0	2	0	0
278	43947	78840	0.779427468776703	2	39.1440505981445	1	0	1	0	0	4	4	NA	1	1	1	0	0	0	1	0	0	0	1	0	0	1	5	2	1	0	0	1	0	0	0	0	0	0	0	1	0	1	0	1	0	3	0	1
279	43949	84111	0.139482423663139	2	37.7299995422363	1	0	1	0	0	3	3	NA	1	2	0	1	0	0	1	0	0	0	1	0	0	0	3	2	1	1	0	1	0	0	0	0	0	0	0	1	0	0	0	0	0	4	0	1
280	43952	75052	0.705942571163177	2	68.3222808837891	1	0	1	0	0	3	3	NA	1	1	1	0	0	0	0	0	1	0	1	0	0	0	3	0	2	2	0	0	0	0	0	0	0	0	0	0	0	0	0	0	0	2	0	0
281	43953	85746	0.673823952674866	2	47.5299987792969	1	0	1	0	0	1	1	NA	1	2	0	1	0	0	0	0	1	0	1	0	0	1	5	2	1	1	0	1	0	0	0	0	0	0	0	0	0	0	0	0	0	3	0	0
282	43954	11236	1.06719517707825	3	61.6699981689453	1	0	0	1	0	NA	NA	NA	1	2	1	0	0	0	0	0	1	0	0	NA	0	0	5	3	1	2	0	1	0	0	0	0	0	0	0	1	0	0	0	0	0	4	1	1
283	43955	1085	0.237559974193573	2	63.7299995422363	1	0	1	0	0	4	4	NA	1	2	1	0	0	0	0	1	0	0	1	0	0	0	4	2	2	2	0	1	0	0	0	0	0	0	0	0	0	0	0	0	1	2	0	1
284	43957	85301	0.609540104866028	3	58.5644493103027	1	0	0	1	0	NA	NA	NA	0	2	1	0	0	0	0	1	0	0	1	0	0	1	5	3	3	3	1	1	1	1	1	1	1	1	1	0	0	1	0	8	0	2	2	1
285	43960	77099	1.17935383319855	2	61.4700012207031	0	0	1	0	0	4	4	NA	1	1	1	0	0	0	1	0	0	0	0	NA	1	0	4	0	0	1	0	0	0	0	0	0	0	0	0	1	0	1	0	1	1	3	2	1
286	43967	67401	0.758444547653198	2	26.2800006866455	1	0	1	0	0	2	3	NA	1	1	1	0	0	0	1	0	0	0	1	0	1	1	4	2	2	2	1	0	0	1	1	0	1	0	1	1	1	0	1	6	1	2	4	1
287	43969	75206	0.779427468776703	2	82.2300033569336	1	0	1	0	0	2	3	NA	1	1	0	1	0	0	1	0	0	0	1	0	0	0	3	0	0	0	0	0	0	0	0	0	0	0	0	0	0	0	0	0	0	3	0	0
288	43975	32832	0.346213281154633	2	57.8199996948242	0	0	1	0	0	4	4	NA	1	4	1	0	0	0	0	1	0	0	0	NA	0	1	1	3	3	3	0	1	0	0	0	0	0	0	0	0	0	0	0	0	0	4	3	0
289	43977	92704	1.17935383319855	2	93.0800018310547	0	0	1	0	0	4	4	NA	1	1	1	0	0	0	1	0	0	0	0	NA	0	1	5	0	1	0	0	1	0	0	0	0	0	0	0	0	0	0	0	0	0	2	0	0
290	43978	77316	0.692466020584106	2	41.2999992370605	1	0	1	0	0	2	2	NA	1	2	0	1	0	0	0	1	0	0	1	0	0	0	3	2	1	1	0	1	0	0	0	0	1	0	0	0	0	1	0	2	0	3	0	0
291	43985	33189	1.06094360351562	2	36.7700004577637	0	0	1	0	0	4	4	NA	0	2	0	1	0	0	1	0	0	0	0	NA	0	1	4	2	1	1	0	1	0	0	0	0	1	1	0	1	0	0	0	2	1	3	0	1
292	43990	33614	1.03414940834045	2	38.1204986572266	1	0	1	0	0	1	4	NA	1	0	1	0	0	0	1	0	0	0	1	0	0	1	3	1	2	2	0	0	0	0	0	0	0	1	1	1	0	0	0	2	0	2	1	1
293	43992	19140	1.00621485710144	2	43.9193840026855	0	0	1	0	0	4	4	NA	1	2	1	0	0	0	0	1	0	0	1	0	1	1	4	1	1	1	0	1	0	0	0	0	0	0	1	1	0	1	0	2	1	2	1	1
294	43995	7003	1.16664683818817	3	32.0999984741211	1	0	0	1	0	NA	NA	NA	0	1	1	0	0	0	0	1	0	0	1	0	0	1	3	2	1	1	0	0	0	0	0	0	0	0	0	0	0	0	0	0	0	4	0	0
295	43997	23030	0.650352120399475	3	70.0299987792969	1	0	0	1	0	NA	NA	NA	1	1	1	0	0	0	1	0	0	0	1	0	0	0	3	0	0	0	0	0	0	0	0	0	0	0	0	0	0	0	0	0	0	1	0	0
296	44007	98310	0.661364734172821	3	39.7585487365723	1	0	0	1	0	NA	NA	NA	1	1	1	0	0	0	0	1	0	0	1	0	0	1	3	2	1	1	0	1	0	0	0	0	1	0	0	1	0	0	0	1	0	2	0	1
297	44014	33161	0.347245931625366	2	45.4799995422363	1	0	1	0	0	4	4	NA	1	4	1	0	0	0	0	1	0	0	0	NA	0	0	3	3	1	1	0	1	0	0	0	0	0	0	0	0	0	0	0	0	0	2	0	0
298	44017	13501	0.599390208721161	3	45.5200004577637	1	0	0	1	0	NA	NA	NA	0	2	1	0	0	0	1	0	0	0	1	0	0	0	3	1	1	1	0	1	0	0	0	0	0	0	0	0	0	1	1	2	0	3	0	1
299	44019	29150	0.18591719865799	3	22.4200000762939	1	0	0	1	0	NA	NA	NA	1	3	0	1	0	0	0	1	0	0	1	0	1	1	1	3	1	1	1	1	1	1	1	1	1	1	1	1	1	1	1	10	0	1	5	1
300	44020	92507	0.914471328258514	3	17.75	1	0	0	1	0	NA	NA	NA	0	1	1	0	0	0	1	0	0	0	1	0	1	1	3	2	2	2	1	0	0	0	0	0	0	0	0	0	0	0	0	0	0	3	1	0
301	44025	95351	0.4334916472435	3	71.7300033569336	1	0	0	1	0	NA	NA	NA	1	2	1	0	0	0	0	0	1	0	1	0	1	0	4	2	0	0	0	1	0	0	0	0	0	0	0	0	0	0	0	0	0	3	0	1
302	44026	28384	1.36903238296509	3	71.879997253418	1	0	0	1	0	NA	NA	NA	1	0	1	0	0	0	0	1	0	0	1	0	0	0	3	2	0	0	0	1	0	0	0	0	0	0	1	0	0	0	0	1	1	1	0	0
303	44029	32812	0.683844745159149	2	461.480010986328	0	0	1	0	0	4	4	NA	1	1	1	0	0	0	1	0	0	0	0	NA	0	1	5	2	1	2	0	1	0	0	0	0	0	0	0	1	0	0	0	0	1	3	5	1
304	44032	31093	0.837501287460327	3	52.1300010681152	1	0	0	1	0	NA	NA	NA	1	1	1	0	0	0	0	0	1	0	1	0	0	0	3	2	3	3	0	1	0	0	0	0	0	0	0	0	0	0	0	0	0	3	5	0
305	44034	71801	1.7336368560791	3	18.8299999237061	1	0	0	1	0	NA	NA	NA	1	0	1	0	0	0	0	0	1	0	1	0	0	1	3	1	0	1	1	0	1	0	1	1	0	0	0	1	0	0	0	3	0	3	2	0
306	44041	32640	0.4334916472435	3	20.2999992370605	1	0	0	1	0	NA	NA	NA	1	2	0	1	0	0	0	1	0	0	1	0	1	1	4	3	1	2	1	0	0	0	0	1	0	0	0	0	0	0	0	1	0	5	0	1
307	44044	76110	1.45947051048279	2	47.6500015258789	1	0	1	0	0	4	4	NA	1	0	1	0	0	0	1	0	0	0	1	0	0	1	3	2	1	2	0	0	0	0	0	0	0	0	0	1	0	0	0	0	0	3	0	1
308	44051	33055	0.391880184412003	2	50.1500015258789	1	0	1	0	0	4	4	NA	1	2	0	1	0	0	0	1	0	0	1	0	0	1	3	2	2	2	1	0	0	0	0	0	0	0	0	0	0	0	0	0	0	4	0	0
309	44055	33013	0.371239364147186	2	64.0299987792969	0	0	1	0	0	4	4	NA	1	3	1	0	0	0	0	1	0	0	0	NA	1	1	4	2	1	1	1	1	0	0	0	0	0	1	0	0	0	0	0	1	0	2	3	1
310	44059	33904	0.673823952674866	2	41.4300003051758	1	0	1	0	0	3	3	NA	1	2	1	0	0	0	0	1	0	0	1	0	0	0	4	1	1	1	0	1	0	0	0	0	0	0	0	1	0	1	0	1	0	1	1	1
311	44061	976	0.945061802864075	2	57.7299995422363	0	0	1	0	0	2	2	NA	0	2	1	0	0	0	0	0	1	0	1	0	0	1	1	2	1	1	1	1	0	0	0	0	0	0	0	1	0	1	0	1	1	4	5	0
312	44062	10010	0.937765598297119	2	28.1668338775635	1	0	1	0	0	3	3	NA	1	1	1	0	0	0	0	1	0	0	1	0	1	1	3	2	0	2	0	1	0	0	0	0	0	0	0	0	0	0	0	0	0	2	0	1
313	44066	71457	0.575400471687317	3	23.2299995422363	1	0	0	1	0	NA	NA	NA	1	1	1	0	0	0	1	0	0	0	1	0	0	1	3	0	0	0	0	0	0	0	0	0	0	0	0	0	0	0	0	0	0	1	0	1
314	44070	33054	0.4334916472435	3	53.8499984741211	1	0	0	1	0	NA	NA	NA	1	2	1	0	0	0	0	1	0	0	1	0	1	1	3	2	3	2	1	1	0	1	0	0	0	1	1	1	1	1	0	5	0	2	3	0
315	44077	93635	0.319796502590179	2	33.1800003051758	1	0	1	0	0	2	3	NA	1	3	0	1	0	0	1	0	0	0	1	0	0	1	4	2	2	2	1	0	0	1	0	0	0	0	0	0	0	0	0	1	0	2	0	1
316	44091	19601	0.139482423663139	2	29.1711158752441	1	0	1	0	0	3	4	NA	1	2	1	0	0	0	1	0	0	0	1	0	0	0	5	3	0	1	0	1	0	0	0	0	0	0	0	0	0	1	0	1	0	3	0	1
317	44095	92231	0.92571884393692	2	40.5999984741211	0	0	1	0	0	3	3	NA	0	3	1	0	0	0	0	1	0	0	1	0	0	1	2	1	1	1	0	1	0	0	0	1	1	1	1	1	0	1	0	5	0	3	0	1
318	44108	60169	0.650352120399475	3	48.3072166442871	1	0	0	1	0	NA	NA	NA	1	1	1	0	0	0	1	0	0	0	1	0	0	1	3	2	0	0	1	1	0	0	0	0	0	0	0	1	0	0	0	0	0	4	1	1
319	44110	7602	1.53383922576904	3	25.9174499511719	1	0	0	1	0	NA	NA	NA	1	0	1	0	0	0	0	0	1	0	1	0	3	0	5	0	1	1	0	1	0	0	0	0	0	0	0	0	0	0	0	0	0	3	5	0
320	44114	19142	3.31424283981323	3	69.7838821411133	1	0	0	1	0	NA	NA	NA	1	0	0	1	0	0	1	0	0	0	1	0	0	1	3	2	1	1	0	1	0	0	0	0	0	0	0	1	0	0	0	0	0	2	5	1
321	44117	10466	0.259228110313416	3	42.1800003051758	1	0	0	1	0	NA	NA	NA	1	3	0	0	1	0	1	0	0	0	1	0	0	1	1	0	2	1	0	1	0	0	0	0	0	0	0	0	0	0	0	0	0	1	2	1
322	44120	85007	1.17935383319855	2	50.6800003051758	1	0	1	0	0	4	4	NA	1	1	1	0	0	0	1	0	0	0	0	NA	0	1	3	2	0	0	0	1	0	0	0	0	0	0	0	0	0	0	0	0	1	1	0	1
323	44123	33605	0.650352120399475	3	85	1	0	0	1	0	NA	NA	NA	1	1	1	0	0	0	1	0	0	0	1	0	1	1	3	3	2	2	0	1	0	0	1	0	0	1	1	1	1	1	0	5	0	3	0	1
324	44127	87106	0.394071042537689	2	31.3700008392334	1	0	1	0	0	1	1	NA	1	1	1	0	0	0	0	1	0	0	1	0	2	0	2	0	0	0	0	0	0	0	0	0	0	0	0	0	0	0	0	0	0	2	0	0
325	44128	80911	0.760706663131714	2	62.8300018310547	1	0	1	0	0	2	2	NA	1	1	1	0	0	0	1	0	0	0	1	0	0	1	3	2	2	1	0	1	0	0	0	0	0	0	0	0	0	0	0	0	0	3	2	0
326	44129	85710	0.202135935425758	2	30.6499996185303	1	0	1	0	0	3	3	NA	1	1	1	0	0	0	1	0	0	0	1	0	0	0	3	0	0	1	0	0	0	0	0	0	0	0	0	0	0	0	0	0	0	1	0	1
327	44137	78155	4.36842107772827	2	31.3799991607666	1	0	1	0	0	2	2	NA	0	0	1	0	0	0	1	0	0	0	1	0	0	0	4	2	1	1	0	1	0	0	0	0	0	0	0	0	0	0	0	0	0	4	2	0
328	44151	78251	0.673823952674866	2	28.9972171783447	1	0	1	0	0	1	1	NA	1	2	1	0	0	0	0	1	0	0	1	0	0	1	3	0	1	0	0	0	0	0	0	0	0	0	0	0	0	0	0	0	0	3	0	0
329	44152	60639	1.43945944309235	2	106.699996948242	0	0	1	0	0	4	4	NA	0	3	1	0	0	0	0	1	0	0	0	NA	0	0	3	2	1	1	0	0	0	0	0	0	0	0	0	0	0	0	0	0	0	3	2	1
330	44153	89119	0.976495802402496	2	33.3699989318848	1	0	1	0	0	1	1	NA	1	1	1	0	0	0	0	0	1	0	1	0	1	0	3	0	0	0	0	0	0	0	0	0	0	0	0	0	0	0	0	0	0	3	0	0
331	44154	97322	0.345633208751678	2	70.3199996948242	1	0	1	0	0	4	4	NA	1	2	1	0	0	0	1	0	0	0	1	0	0	1	4	0	2	2	0	1	0	0	0	0	0	0	0	0	0	0	0	0	0	4	2	1
332	44155	11436	1.41655480861664	3	43.069881439209	1	0	0	1	0	NA	NA	NA	1	1	1	0	0	0	1	0	0	0	0	NA	0	0	3	0	1	1	0	1	0	0	0	0	0	0	0	0	0	0	0	0	0	2	1	1
333	44163	78557	0.523359000682831	2	35.7200012207031	1	0	1	0	0	3	3	NA	1	2	0	1	0	0	1	0	0	0	1	0	0	1	3	1	1	1	0	1	0	0	0	0	0	0	0	0	0	0	0	0	0	2	2	1
334	44165	60649	0.92571884393692	2	36.0800018310547	1	0	1	0	0	4	4	NA	0	3	0	0	1	0	0	1	0	0	1	0	0	1	3	3	2	2	0	1	0	0	0	0	0	0	0	1	0	0	0	0	0	2	0	1
335	44168	8225	0.783858239650726	2	65.8300018310547	1	0	1	0	0	4	4	NA	1	2	0	1	0	0	1	0	0	0	0	NA	0	1	1	2	1	1	0	0	0	0	0	0	0	0	0	1	0	0	0	0	0	4	3	0
336	44170	78801	4.36842107772827	2	27.7999992370605	1	0	1	0	0	1	2	NA	0	0	1	0	0	0	1	0	0	0	1	0	0	1	2	2	1	1	0	1	0	0	0	0	0	1	0	0	0	0	0	1	0	3	2	0
337	44175	10924	1.16664683818817	3	22.7800006866455	1	0	0	1	0	NA	NA	NA	0	1	1	0	0	0	0	0	1	0	1	0	0	1	1	0	0	1	1	0	0	0	0	0	1	1	0	0	0	1	0	3	0	2	0	0
338	44180	92139	1.70522832870483	2	23.75	1	0	1	0	0	2	3	NA	0	1	0	1	0	0	1	0	0	0	1	0	0	1	4	2	0	0	0	1	1	0	0	1	1	0	0	1	0	1	0	4	1	1	2	1
339	44182	49460	0.345633208751678	2	29.548282623291	1	0	1	0	0	2	2	NA	1	2	1	0	0	0	1	0	0	0	1	0	0	0	3	1	1	1	0	1	0	0	0	0	0	0	0	0	0	0	0	0	0	2	0	0
340	44187	99999	0.45961982011795	3	53.1199989318848	1	0	0	1	0	NA	NA	NA	0	4	1	0	0	0	1	0	0	0	1	0	0	0	3	2	0	0	0	0	0	0	0	0	0	0	0	0	0	0	0	0	0	5	0	1
341	44197	10472	1.76236665248871	2	24.3699493408203	1	0	1	0	0	3	3	NA	0	2	1	0	0	0	1	0	0	0	0	NA	1	1	4	2	3	3	1	0	0	0	0	0	0	1	0	0	0	0	0	1	0	2	4	1
342	44198	28212	0.585143983364105	3	21.1299991607666	1	0	0	1	0	NA	NA	NA	1	1	1	0	0	0	0	1	0	0	1	0	0	0	3	2	0	1	0	1	0	0	0	0	0	0	0	0	0	0	0	0	0	5	0	1
343	44199	60629	3.9112982749939	2	291.179992675781	1	0	1	0	0	4	4	NA	1	1	1	0	0	0	0	0	0	1	0	NA	0	1	3	0	1	1	0	1	0	0	0	0	0	0	0	0	0	0	0	0	0	3	2	1
344	44210	33025	0.428022176027298	2	52.7799987792969	0	0	1	0	0	4	4	NA	1	3	1	0	0	0	0	1	0	0	0	NA	0	0	3	2	3	3	0	1	0	0	0	0	0	0	0	0	1	0	0	1	0	3	2	1
345	44219	78238	0.675833821296692	2	116.400001525879	1	0	1	0	0	1	1	NA	1	2	0	1	0	0	0	1	0	0	1	0	1	1	3	1	1	2	0	1	0	0	0	0	0	0	0	0	0	0	0	0	0	3	5	0
346	44220	78840	3.88984823226929	2	59.5138816833496	1	0	1	0	0	4	4	NA	1	0	1	0	0	0	0	1	0	0	0	NA	1	1	4	1	2	2	0	1	0	0	0	0	0	0	0	1	0	0	0	0	0	3	0	0
347	44221	7076	0.429298877716064	2	48.0643348693848	0	0	1	0	0	3	2	NA	1	3	0	0	1	0	0	1	0	0	0	NA	1	0	2	3	1	0	0	1	0	0	0	0	0	1	0	1	0	0	0	1	0	5	1	0
348	44227	20910	0.837501287460327	3	43.4700012207031	1	0	0	1	0	NA	NA	NA	1	1	1	0	0	0	0	0	1	0	1	0	0	1	3	2	1	1	0	1	0	0	0	0	0	0	0	0	0	0	0	0	0	3	0	1
349	44237	7836	2.65947771072388	2	204.899993896484	1	0	1	0	0	3	2	NA	0	1	1	0	0	0	1	0	0	0	0	NA	0	0	2	2	1	2	0	1	0	0	0	0	0	0	0	0	0	1	1	2	0	2	1	1
350	44239	85029	0.778860867023468	2	63.2000007629395	1	0	1	0	0	4	4	NA	1	1	1	0	0	0	1	0	0	0	0	NA	0	0	3	2	1	0	0	0	0	0	0	0	0	0	0	0	1	1	0	2	0	3	1	0
351	44241	98494	1.51949310302734	2	25.2199993133545	1	0	1	0	0	1	1	NA	0	2	0	1	0	0	0	1	0	0	1	0	0	1	3	1	1	2	0	1	0	0	0	0	0	0	1	0	0	0	0	1	0	3	0	0
352	44242	3281	0.888641774654388	2	30.4699993133545	0	0	1	0	0	3	1	NA	0	1	1	0	0	0	0	1	0	0	1	0	3	0	3	3	1	0	0	1	0	1	0	0	1	0	1	0	1	0	0	4	0	2	3	1
353	44252	92543	0.97940856218338	2	52.0299987792969	1	0	1	0	0	4	4	NA	1	1	0	1	0	0	0	0	1	0	1	0	0	1	5	2	1	2	0	1	0	0	0	0	0	0	0	1	0	0	0	0	0	2	5	0
354	44260	39209	0.575400471687317	3	27.8199996948242	1	0	0	1	0	NA	NA	NA	1	1	1	0	0	0	1	0	0	0	1	0	0	1	3	1	0	0	0	1	0	0	0	0	0	0	0	0	0	0	0	0	0	3	0	1
355	44263	43219	0.233236372470856	3	28.4966659545898	1	0	0	1	0	NA	NA	NA	1	3	1	0	0	0	0	1	0	0	1	0	0	0	3	0	0	0	0	0	0	0	0	0	0	0	0	0	0	0	0	0	0	5	2	1
356	44269	10027	2.25129914283752	3	96.1800003051758	1	0	0	1	0	NA	NA	NA	0	1	1	0	0	0	1	0	0	0	0	NA	0	1	5	3	1	0	1	1	0	0	0	0	0	0	0	1	0	1	0	1	0	1	0	1
357	44270	46825	1.93718993663788	2	31.3799991607666	1	0	1	0	0	3	4	NA	1	0	0	1	0	0	1	0	0	0	1	0	1	1	3	2	0	0	0	1	0	0	0	0	0	0	0	0	0	0	1	1	0	4	5	1
358	44275	20019	0.426273345947266	3	34.9000015258789	1	0	0	1	0	NA	NA	NA	1	2	0	1	0	0	1	0	0	0	1	0	0	1	3	2	0	1	1	1	0	0	1	0	1	1	1	0	0	0	0	4	0	3	3	1
359	44276	66101	0.426273345947266	3	74	1	0	0	1	0	NA	NA	NA	1	2	1	0	0	0	1	0	0	0	1	0	0	1	4	1	0	0	0	0	0	0	0	0	0	0	0	0	0	0	0	0	0	3	1	1
360	44281	75218	0.673823952674866	2	161.149993896484	1	0	1	0	0	3	3	NA	1	2	1	0	0	0	0	1	0	0	1	0	0	0	3	2	1	1	0	0	0	0	0	0	0	0	0	1	0	0	0	0	1	3	0	0
361	44282	77062	1.51949310302734	2	71.0999984741211	1	0	1	0	0	3	4	NA	0	2	0	0	1	0	0	1	0	0	1	0	0	1	2	2	0	1	0	1	0	0	0	0	0	0	0	0	0	0	0	0	0	4	2	0
362	44283	36088	0.426273345947266	3	49.8964996337891	1	0	0	1	0	NA	NA	NA	1	2	1	0	0	0	1	0	0	0	1	0	0	1	3	1	1	1	0	1	0	0	1	1	1	0	0	0	0	0	0	3	0	2	3	1
363	44288	48227	1.34623599052429	3	53	1	0	0	1	0	NA	NA	NA	1	0	1	0	0	0	1	0	0	0	1	0	0	0	5	2	2	0	0	0	0	0	0	0	0	1	0	0	0	1	0	2	1	2	0	0
364	44289	85043	2.65156841278076	2	52.6500015258789	1	0	1	0	0	3	3	NA	0	1	1	0	0	0	1	0	0	0	0	NA	0	1	4	2	2	1	0	1	0	0	0	0	0	0	0	0	0	0	0	0	0	2	1	1
365	44290	73127	2.50156807899475	2	178.312835693359	1	0	1	0	0	3	3	NA	1	0	1	0	0	0	0	1	0	0	1	0	0	1	1	3	1	1	0	1	0	0	0	0	0	0	0	1	0	0	0	0	0	2	4	1
366	44294	33544	0.214433506131172	2	31.5699996948242	1	0	1	0	0	3	2	NA	1	3	0	0	1	0	1	0	0	0	1	0	1	1	3	2	2	3	1	0	1	0	1	1	1	0	0	0	1	0	0	5	0	3	1	1
367	44295	83440	0.345633208751678	2	43.3300018310547	1	0	1	0	0	3	3	NA	1	2	1	0	0	0	1	0	0	0	1	0	1	1	2	1	2	2	0	0	0	0	0	0	0	0	0	0	0	0	0	0	0	2	0	0
368	44296	77479	1.70522832870483	2	128.232788085938	1	0	1	0	0	4	4	NA	0	1	1	0	0	0	1	0	0	0	1	0	0	1	4	2	2	2	0	1	0	0	0	0	0	0	0	0	0	0	0	0	0	1	2	1
369	44298	79107	0.912503123283386	2	51.0499992370605	1	0	1	0	0	3	3	NA	1	2	1	0	0	0	0	0	1	0	1	0	1	1	4	2	2	2	0	0	0	0	0	0	0	0	0	0	0	0	0	0	0	2	1	1
370	44314	6051	0.910319149494171	2	31.4500007629395	1	0	1	0	0	3	3	NA	0	1	1	0	0	0	1	0	0	0	1	0	0	1	4	2	1	2	0	1	0	0	0	0	0	0	0	1	0	0	0	0	0	3	0	1
371	44317	46835	2.51536273956299	2	26.4300003051758	1	0	1	0	0	3	3	NA	1	1	1	0	0	0	0	0	0	1	1	0	0	1	3	2	0	0	0	0	0	0	0	0	0	0	0	0	0	0	0	0	0	4	1	0
372	44321	75228	0.4334916472435	3	68.2660522460938	1	0	0	1	0	NA	NA	NA	1	2	1	0	0	0	0	0	1	0	1	0	0	1	3	3	2	1	0	1	0	0	0	0	1	0	0	0	0	0	0	1	0	3	3	0
373	44324	93551	0.213795855641365	2	15.1499996185303	1	0	1	0	0	2	3	NA	1	3	0	1	0	0	1	0	0	0	1	0	0	1	3	1	2	2	0	0	0	0	0	0	0	0	0	0	0	0	0	0	0	3	0	0
374	44326	87121	0.673823952674866	2	32.0999984741211	1	0	1	0	0	1	2	NA	1	2	1	0	0	0	0	1	0	0	1	0	1	0	4	2	1	2	0	0	0	0	0	0	0	0	0	0	0	0	0	0	1	3	2	1
375	44329	77070	0.91522490978241	2	52.6699981689453	1	0	1	0	0	3	3	NA	1	2	1	0	0	0	0	0	1	0	1	0	0	1	3	2	0	1	0	1	0	0	0	0	0	0	0	1	0	0	0	0	0	1	0	0
376	44339	36863	0.575400471687317	3	47.6500015258789	1	0	0	1	0	NA	NA	NA	1	1	1	0	0	0	1	0	0	0	1	0	0	0	3	2	1	2	0	1	0	0	0	0	0	0	0	0	0	0	0	0	0	3	2	1
377	44344	33801	0.500886619091034	2	52.0699996948242	1	0	1	0	0	4	4	NA	1	1	1	0	0	0	1	0	0	0	1	0	0	0	3	1	0	0	0	0	0	0	0	0	0	0	0	0	0	0	0	0	0	4	0	1
378	44347	33613	0.182821422815323	3	72.379997253418	1	0	0	1	0	NA	NA	NA	1	3	1	0	0	0	1	0	0	0	1	0	1	0	3	2	2	2	0	1	0	0	0	0	1	1	0	1	1	1	0	4	1	2	0	1
379	44348	36604	0.263617724180222	3	47.0690498352051	1	0	0	1	0	NA	NA	NA	1	3	0	1	0	0	0	0	1	0	1	0	1	0	3	2	1	0	0	1	0	0	0	0	0	0	0	0	0	0	0	0	0	2	5	1
380	44370	85710	0.345633208751678	2	28.796049118042	1	0	1	0	0	4	3	NA	1	2	1	0	0	0	1	0	0	0	1	0	0	0	3	1	1	1	0	1	0	0	0	0	0	0	0	0	0	1	1	2	0	1	0	1
381	44374	33130	0.428022176027298	2	87.6500015258789	1	0	1	0	0	4	4	NA	1	3	1	0	0	0	0	1	0	0	0	NA	0	0	3	2	2	2	0	1	0	0	0	0	0	0	0	0	0	0	0	0	0	3	3	1
382	44378	93905	1.93718993663788	2	62.2799987792969	1	0	1	0	0	4	4	NA	1	0	1	0	0	0	1	0	0	0	1	0	0	0	3	2	2	2	0	1	0	0	0	0	0	0	0	1	0	0	0	0	1	2	1	1
383	44381	17948	1.45819175243378	2	59.4704513549805	0	0	1	0	0	4	4	NA	1	1	1	0	0	0	0	1	0	0	0	NA	0	1	3	2	3	1	0	1	0	0	0	0	0	0	0	0	0	0	0	0	0	1	0	1
384	44383	92570	0.650352120399475	3	23.0698337554932	1	0	0	1	0	NA	NA	NA	1	1	1	0	0	0	1	0	0	0	1	0	0	1	4	2	1	2	1	1	0	0	0	1	1	0	0	1	0	1	0	3	0	1	2	1
385	44387	90001	0.628159284591675	2	156.169998168945	1	0	1	0	0	3	3	NA	0	2	0	1	0	0	1	0	0	0	1	0	0	1	3	1	1	1	0	0	0	0	0	0	0	0	0	0	0	0	0	0	0	3	0	0
386	44390	71101	1.31861400604248	3	226.630004882812	1	0	0	1	0	NA	NA	NA	0	1	1	0	0	0	0	1	0	0	1	0	0	0	3	1	0	0	0	1	0	0	0	0	0	0	0	1	0	0	0	0	0	2	0	0
387	44393	92201	8.71962833404541	2	56.4500007629395	1	0	1	0	0	4	4	NA	0	0	1	0	0	0	0	1	0	0	1	0	0	1	4	0	2	0	0	1	1	0	0	0	0	0	0	0	0	0	0	1	1	1	4	1
388	44401	90745	0.873321235179901	2	40.1500015258789	1	0	1	0	0	4	4	NA	1	1	1	0	0	0	0	0	1	0	1	0	0	0	3	0	0	0	0	1	0	0	0	0	0	0	0	0	0	0	0	0	1	3	0	0
389	44404	75057	4.35542917251587	2	51.1300010681152	1	0	1	0	0	4	4	NA	0	0	1	0	0	0	1	0	0	0	1	0	0	1	4	3	1	2	0	1	0	0	0	0	0	1	0	0	0	0	0	1	0	5	2	1
390	44405	60641	0.237559974193573	2	42.5200004577637	1	0	1	0	0	4	4	NA	1	2	1	0	0	0	0	1	0	0	1	0	0	1	4	2	0	0	0	1	0	0	0	0	0	0	0	1	0	1	0	1	0	3	0	1
391	44408	93706	1.93718993663788	2	21.2999992370605	1	0	1	0	0	1	1	NA	1	0	1	0	0	0	1	0	0	0	1	0	1	0	4	3	1	3	0	0	0	0	0	0	0	0	0	0	0	0	0	0	0	5	0	0
392	44412	8360	0.991720855236053	2	24.2800006866455	1	0	1	0	0	3	3	NA	0	1	0	0	1	0	1	0	0	0	1	0	1	0	3	3	2	2	1	1	0	1	0	0	0	0	0	0	0	0	0	1	0	2	0	1
393	44415	70520	0.575400471687317	3	37.0200004577637	1	0	0	1	0	NA	NA	NA	1	1	0	1	0	0	1	0	0	0	1	0	0	0	3	1	2	2	0	1	0	0	0	0	0	0	0	0	0	0	0	0	0	1	0	1
394	44417	1108	0.38383412361145	2	142.550003051758	1	0	1	0	0	2	3	NA	0	3	1	0	0	0	1	0	0	0	1	0	0	0	3	0	1	1	0	0	0	0	0	0	0	0	0	0	0	0	0	0	0	3	0	1
395	44419	77375	0.500886619091034	2	36.25	1	0	1	0	0	4	4	NA	1	1	0	1	0	0	1	0	0	0	1	0	0	1	3	1	2	3	0	1	0	0	0	0	0	0	0	0	0	0	0	0	0	1	1	1
396	44420	21207	0.929956495761871	3	96.5299987792969	1	0	0	1	0	NA	NA	NA	0	1	1	0	0	0	0	1	0	0	1	0	0	0	3	1	0	1	0	1	0	0	0	0	0	0	0	0	1	0	0	1	1	4	0	0
397	44421	33415	0.816231966018677	2	57.0499992370605	1	0	1	0	0	4	4	NA	1	2	1	0	0	0	1	0	0	0	0	NA	0	1	4	2	1	0	0	0	0	0	0	0	0	1	1	0	0	0	0	2	0	2	0	1
398	44422	21601	1.14722013473511	3	21.75	1	0	0	1	0	NA	NA	NA	0	1	1	0	0	0	1	0	0	0	1	0	2	0	3	2	0	0	1	1	1	0	1	1	1	1	0	0	1	0	1	7	0	3	0	0
399	44428	79404	0.537447392940521	2	79.2342147827148	1	0	1	0	0	4	4	NA	1	2	1	0	0	0	1	0	0	0	0	NA	0	1	4	2	3	2	0	1	0	0	0	0	0	0	0	1	0	0	0	0	0	1	0	1
400	44429	80524	0.758444547653198	2	73.2300033569336	1	0	1	0	0	4	4	NA	1	1	1	0	0	0	1	0	0	0	1	0	0	0	3	1	1	1	0	0	0	0	0	0	0	0	0	0	0	0	0	0	0	3	1	0
401	44431	21742	0.805951058864594	2	53.7299995422363	0	0	1	0	0	2	2	NA	1	3	0	0	1	0	0	1	0	0	0	NA	0	1	3	2	1	1	1	1	0	0	0	0	0	1	0	0	0	0	0	1	0	4	5	0
402	44433	77642	0.758444547653198	2	75.2200012207031	1	0	1	0	0	3	3	NA	1	1	1	0	0	0	1	0	0	0	1	0	0	1	4	1	1	1	0	1	0	0	0	0	0	0	0	0	0	1	0	1	1	2	1	1
403	44443	33016	1.12662434577942	2	85.9499969482422	1	0	1	0	0	4	4	NA	1	0	1	0	0	0	1	0	0	0	1	0	0	1	2	2	3	2	0	1	0	0	0	0	0	0	0	0	0	0	0	0	0	2	2	1
404	44456	89124	1.75113070011139	2	98.4620513916016	1	0	1	0	0	2	1	NA	0	1	1	0	0	0	1	0	0	0	1	0	3	0	3	2	1	0	0	0	0	0	0	0	0	0	0	0	0	0	0	0	0	4	0	0
405	44461	44505	0.295352578163147	3	73.7200012207031	1	0	0	1	0	NA	NA	NA	1	3	1	0	0	0	0	0	1	0	1	0	0	0	3	0	1	0	0	0	0	0	0	0	0	0	0	0	0	0	0	0	0	3	0	1
406	44464	33182	0.988771617412567	2	30.9200000762939	1	0	1	0	0	4	4	NA	0	1	0	1	0	0	1	0	0	0	1	0	0	0	3	1	1	1	0	1	0	0	0	0	0	0	0	1	0	0	0	0	0	1	0	0
407	44470	76134	0.535714745521545	2	38.8196678161621	1	0	1	0	0	3	3	NA	1	1	1	0	0	0	0	1	0	0	1	0	0	0	3	0	0	1	0	1	0	0	0	1	0	0	0	1	0	0	0	1	0	3	0	0
408	44472	33709	1.00278186798096	2	63.5999984741211	1	0	1	0	0	4	4	NA	1	1	1	0	0	0	0	1	0	0	0	NA	0	0	2	1	1	1	0	1	0	0	0	0	0	1	1	1	0	0	0	2	0	2	1	1
409	44474	20783	3.33788108825684	2	51.1199989318848	0	0	1	0	0	4	4	NA	0	1	1	0	0	0	1	0	0	0	0	NA	0	0	3	1	1	0	0	1	0	0	0	0	0	0	0	1	0	0	0	0	0	3	3	1
410	44475	95821	0.426273345947266	3	64.2699966430664	1	0	0	1	0	NA	NA	NA	1	2	1	0	0	0	1	0	0	0	1	0	1	1	3	1	0	0	0	1	0	0	0	0	0	0	1	1	1	1	0	3	1	4	1	0
411	44480	34744	0.712294638156891	2	56.5200004577637	1	0	1	0	0	3	3	NA	0	2	0	0	1	0	0	0	1	0	1	0	0	1	3	3	2	2	0	1	0	0	0	0	0	1	1	1	0	0	0	2	1	3	0	0
412	44481	43701	0.279390037059784	2	19.5499992370605	1	0	1	0	0	4	4	NA	1	2	0	0	1	0	1	0	0	0	1	0	2	1	5	3	0	0	1	1	0	0	1	0	0	0	1	1	1	1	1	5	1	5	0	1
413	44487	98948	2.87638306617737	2	43.6300010681152	1	0	1	0	0	4	4	NA	0	0	0	1	0	0	1	0	0	0	1	0	0	1	3	2	1	2	0	1	0	0	0	0	0	0	0	0	0	0	0	0	0	2	0	1
414	44490	76014	1.27934563159943	2	45.5699996948242	1	0	1	0	0	4	4	NA	1	0	1	0	0	0	1	0	0	0	1	0	0	1	3	2	1	2	0	0	0	0	0	0	0	0	0	1	0	0	0	0	0	4	2	0
415	44491	90005	0.758444547653198	2	47.1699981689453	1	0	1	0	0	4	4	NA	1	1	1	0	0	0	1	0	0	0	1	0	0	1	3	2	1	1	0	1	0	0	0	0	0	0	0	0	0	0	0	0	0	5	2	0
416	44495	77573	3.95114779472351	3	46.4500007629395	1	0	0	1	0	NA	NA	NA	1	0	1	0	0	0	1	0	0	0	1	0	0	0	3	0	2	2	1	0	0	0	0	0	0	1	0	0	0	0	0	1	0	1	1	1
417	44500	92706	0.836319327354431	2	52.2000007629395	1	0	1	0	0	4	4	NA	1	2	0	1	0	0	1	0	0	0	0	NA	0	0	4	3	1	2	0	1	0	0	0	1	1	1	1	1	1	0	1	6	0	4	0	1
418	44503	92880	0.731524229049683	2	28.3441162109375	1	0	1	0	0	3	2	NA	0	1	1	0	0	0	1	0	0	0	1	0	0	0	3	0	1	1	0	1	0	0	0	0	0	0	0	0	0	0	0	0	0	4	1	1
419	44505	92105	0.51684308052063	3	24.0799999237061	1	0	0	1	0	NA	NA	NA	0	3	1	0	0	0	1	0	0	0	1	0	1	1	4	2	3	3	1	1	0	0	0	0	0	0	1	0	1	0	0	2	0	1	5	1
420	44509	44313	0.4334916472435	3	33.0200004577637	1	0	0	1	0	NA	NA	NA	1	2	1	0	0	0	0	1	0	0	1	0	0	0	3	0	0	0	0	1	0	0	0	0	0	0	0	1	0	0	0	0	1	1	1	0
421	44516	37040	1.30320525169373	2	64.5299987792969	0	0	1	0	0	4	4	NA	0	3	1	0	0	0	0	0	1	0	0	NA	0	1	4	1	1	3	0	0	0	0	0	0	0	0	0	0	0	0	0	0	0	2	1	0
422	44517	18519	0.585143983364105	3	45.4700012207031	1	0	0	1	0	NA	NA	NA	1	1	1	0	0	0	0	1	0	0	1	0	0	0	3	1	1	1	0	1	0	0	0	0	0	0	0	1	0	1	1	2	0	2	1	1
423	44519	49442	0.377146273851395	3	35.6300010681152	1	0	0	1	0	NA	NA	NA	1	2	0	0	1	0	1	0	0	0	1	0	0	1	3	0	3	2	0	0	0	0	0	0	0	0	0	0	0	0	0	0	0	1	4	0
424	44523	73117	0.849893987178802	3	21.8199996948242	1	0	0	1	0	NA	NA	NA	0	2	1	0	0	0	1	0	0	0	1	0	1	0	3	2	1	2	1	1	0	1	0	0	0	0	0	0	0	0	0	1	0	2	0	0
425	44527	70127	0.8642857670784	3	32.6800003051758	1	0	0	1	0	NA	NA	NA	0	2	1	0	0	0	0	0	1	0	1	0	1	0	3	2	2	1	0	1	0	0	0	0	0	0	0	1	0	0	1	1	0	3	2	0
426	44530	93033	1.47735154628754	3	115.129997253418	1	0	0	1	0	NA	NA	NA	0	1	0	1	0	0	0	0	1	0	1	0	0	0	3	1	2	1	0	1	0	0	0	0	0	0	0	0	1	0	0	1	1	2	4	1
427	44531	75223	0.837501287460327	3	34.1800003051758	1	0	0	1	0	NA	NA	NA	1	1	1	0	0	0	0	0	1	0	1	0	0	1	3	0	0	1	0	0	0	0	0	0	0	0	0	0	0	0	0	0	0	2	0	1
428	44534	70791	0.383532673120499	3	270.149993896484	1	0	0	1	0	NA	NA	NA	1	2	0	1	0	0	0	1	0	0	1	0	0	0	3	0	1	1	0	1	0	0	0	0	0	0	0	0	0	0	0	0	0	2	5	0
429	44535	22204	0.544058680534363	2	15.3699998855591	1	0	1	0	0	2	4	NA	1	2	1	0	0	0	1	0	0	0	0	NA	0	1	4	2	3	2	0	1	0	0	0	0	0	0	0	0	0	1	0	1	0	4	4	0
430	44536	87031	2.20202708244324	2	41.7000007629395	1	0	1	0	0	4	3	NA	0	1	1	0	0	0	0	1	0	0	1	0	2	1	3	3	0	2	1	1	0	0	1	0	0	0	1	1	0	1	0	3	1	3	2	1
431	44537	93356	0.202135935425758	2	42.8699989318848	1	0	1	0	0	4	3	NA	1	1	0	1	0	0	1	0	0	0	1	0	1	0	4	2	1	1	0	1	0	0	1	0	0	1	0	1	0	0	0	2	0	3	5	1
432	44548	97078	0.537447392940521	2	48.1729507446289	1	0	1	0	0	4	4	NA	1	2	1	0	0	0	1	0	0	0	0	NA	0	0	4	2	1	1	0	1	0	0	0	0	0	0	0	1	0	0	0	0	0	3	0	1
433	44551	93311	0.640236914157867	2	34.7200012207031	0	0	1	0	0	4	4	NA	1	3	1	0	0	0	0	1	0	0	0	NA	0	0	3	2	1	1	0	1	0	0	0	0	0	0	0	1	0	1	0	1	0	3	1	1
434	44552	88240	4.35542917251587	2	79.4160003662109	1	0	1	0	0	4	4	NA	0	0	1	0	0	0	1	0	0	0	1	0	0	0	3	1	1	1	1	0	0	0	0	0	1	0	1	0	0	0	0	2	1	1	0	1
435	44555	85013	0.691962420940399	2	40.5999984741211	1	0	1	0	0	4	4	NA	1	2	0	1	0	0	0	1	0	0	0	NA	0	0	5	2	0	0	0	0	0	0	0	0	0	0	0	0	0	0	1	1	0	3	0	1
436	44558	76544	0.760706663131714	2	56.2700004577637	1	0	1	0	0	3	4	NA	1	1	0	1	0	0	1	0	0	0	1	0	0	0	2	2	1	2	0	1	0	0	1	0	0	0	0	1	0	0	0	1	0	2	2	1
437	44563	92805	4.35542917251587	2	53.0699996948242	1	0	1	0	0	3	4	NA	0	0	1	0	0	0	1	0	0	0	1	0	1	0	5	2	0	1	0	1	0	0	1	0	0	0	1	0	0	1	0	3	0	1	0	0
438	44568	77009	1.31861400604248	3	24.5300006866455	1	0	0	1	0	NA	NA	NA	0	1	1	0	0	0	0	1	0	0	1	0	0	1	3	2	2	2	0	1	0	0	0	0	0	0	0	0	0	0	0	0	1	3	1	1
439	44570	78550	0.524920165538788	2	26.3199996948242	1	0	1	0	0	4	3	NA	1	2	0	1	0	0	1	0	0	0	1	0	0	0	3	2	1	1	0	1	0	0	0	0	0	0	0	1	0	0	0	0	0	4	2	1
440	44573	98270	0.139482423663139	2	27.9699993133545	1	0	1	0	0	2	3	NA	1	2	1	0	0	0	1	0	0	0	1	0	0	0	3	0	0	0	0	0	0	0	0	0	0	0	0	0	0	0	0	0	0	3	3	1
441	44574	93722	1.70522832870483	2	39.1004981994629	1	0	1	0	0	4	4	NA	0	1	0	1	0	0	1	0	0	0	1	0	0	0	4	0	0	0	0	1	0	0	0	0	0	1	0	0	0	0	0	1	0	3	0	1
442	44577	98270	0.345633208751678	2	41.0800018310547	1	0	1	0	0	1	1	NA	1	2	1	0	0	0	1	0	0	0	1	0	0	0	3	0	0	0	0	0	0	0	0	0	0	0	0	0	0	0	0	0	0	3	3	0
443	44581	92345	0.779427468776703	2	45.5200004577637	1	0	1	0	0	3	3	NA	1	1	1	0	0	0	1	0	0	0	1	0	0	0	2	2	1	3	1	1	0	0	0	0	0	1	1	1	1	0	0	3	0	3	1	1
444	44584	37040	0.650352120399475	3	62.0299987792969	1	0	0	1	0	NA	NA	NA	1	1	1	0	0	0	1	0	0	0	1	0	1	1	3	1	1	1	0	1	0	0	0	0	0	0	0	0	0	0	0	0	0	3	2	1
445	44586	11572	0.980455279350281	2	66.129997253418	1	0	1	0	0	3	3	NA	1	1	1	0	0	0	1	0	0	0	0	NA	0	0	1	1	0	0	0	1	0	0	0	0	0	0	0	0	0	0	0	0	0	1	0	1
446	44587	92020	7.71114683151245	2	690.580017089844	1	0	1	0	0	3	3	NA	0	0	0	1	0	0	0	0	0	1	1	0	0	0	3	0	0	1	0	0	0	0	0	0	0	0	0	0	0	0	0	0	0	3	5	0
447	44589	92230	4.46582412719727	3	32.6300010681152	1	0	0	1	0	NA	NA	NA	1	0	0	1	0	0	1	0	0	0	1	0	3	0	5	0	0	0	0	1	0	0	0	0	0	0	0	0	0	0	0	0	0	3	0	1
448	44591	77026	0.716523706912994	3	17.2199993133545	1	0	0	1	0	NA	NA	NA	1	1	1	0	0	0	0	1	0	0	1	0	1	1	3	2	2	2	1	0	0	1	0	1	1	0	0	0	0	0	1	4	1	5	2	0
449	44596	35903	1.31861400604248	3	41.7999992370605	1	0	0	1	0	NA	NA	NA	0	1	0	1	0	0	0	0	1	0	1	0	0	1	3	2	0	0	0	1	0	0	0	0	0	0	0	1	0	0	0	0	0	2	0	1
450	44597	87107	0.306075006723404	2	37.1199989318848	1	0	1	0	0	3	3	NA	1	1	1	0	0	0	1	0	0	0	1	0	0	0	3	0	0	0	0	0	0	0	0	0	0	0	0	0	0	0	0	0	0	3	0	0
451	44598	33004	3.3180615901947	2	40.9500007629395	1	0	1	0	0	4	4	NA	1	0	0	0	1	0	1	0	0	0	0	NA	0	0	5	1	0	0	0	1	0	0	0	0	0	0	0	0	0	0	0	0	0	1	3	1
452	44599	93311	0.740981161594391	3	41.9799995422363	1	0	0	1	0	NA	NA	NA	1	1	0	1	0	0	0	0	1	0	1	0	0	0	3	0	0	0	0	0	0	0	0	0	0	0	0	0	0	0	0	0	0	1	0	1
453	44602	67601	1.64715540409088	2	59.5610504150391	1	0	1	0	0	2	3	NA	1	0	1	0	0	0	0	1	0	0	1	0	0	0	4	1	1	2	0	1	0	0	0	0	0	0	0	0	0	1	0	1	1	1	3	0
454	44610	33101	0.719005703926086	2	25.0200004577637	0	0	1	0	0	3	3	NA	0	3	0	0	1	0	1	0	0	0	1	0	1	1	1	2	2	2	1	1	0	1	0	1	0	1	0	1	0	1	1	5	1	2	5	1
455	44618	70510	0.523359000682831	2	34.4799995422363	1	0	1	0	0	3	3	NA	1	2	1	0	0	0	1	0	0	0	1	0	0	0	3	1	1	0	0	1	0	0	0	0	0	0	0	1	0	0	0	0	0	1	1	1
456	44619	28411	0.585143983364105	3	55.7700004577637	1	0	0	1	0	NA	NA	NA	1	1	0	1	0	0	0	1	0	0	1	0	0	0	3	0	0	0	0	1	0	0	0	0	0	0	0	0	0	0	0	0	0	3	0	1
457	44620	27704	0.404887974262238	2	33.4300003051758	1	0	1	0	0	4	4	NA	1	1	1	0	0	0	1	0	0	0	1	0	1	1	5	3	3	3	1	1	1	1	1	1	1	1	1	1	1	1	0	9	1	1	5	1
458	44634	11212	1.06719517707825	3	41.0800018310547	1	0	0	1	0	NA	NA	NA	1	2	0	1	0	0	0	1	0	0	0	NA	0	1	2	2	1	2	0	1	0	0	1	0	0	0	0	1	0	0	0	1	0	4	0	1
459	44636	78228	0.976495802402496	2	35.9700012207031	1	0	1	0	0	4	4	NA	1	1	1	0	0	0	0	1	0	0	1	0	0	1	3	2	1	1	0	0	0	0	0	0	0	0	0	0	0	0	0	0	0	2	1	1
460	44639	30906	0.661364734172821	3	30.4200000762939	1	0	0	1	0	NA	NA	NA	1	1	1	0	0	0	0	0	1	0	1	0	0	1	4	3	3	3	1	1	1	1	1	1	1	1	1	1	1	1	1	10	1	1	0	1
461	44642	14020	0.333825200796127	3	96.8199996948242	1	0	0	1	0	NA	NA	NA	1	3	1	0	0	0	0	0	1	0	1	0	0	0	4	0	2	1	0	1	0	0	0	0	0	0	0	0	0	0	0	0	0	1	0	1
462	44643	29003	0.64489072561264	2	54.9799995422363	1	0	1	0	0	4	4	NA	1	1	1	0	0	0	0	1	0	0	1	0	0	0	3	0	0	0	0	0	0	0	0	0	0	0	0	0	0	0	0	0	0	3	0	1
463	44650	23116	0.638183057308197	3	234.529998779297	1	0	0	1	0	NA	NA	NA	1	3	1	0	0	0	1	0	0	0	0	NA	0	0	3	1	1	1	1	1	0	0	0	0	0	0	0	0	0	0	0	0	0	4	4	1
464	44652	18042	1.00621485710144	2	74.3499984741211	1	0	1	0	0	4	4	NA	1	2	0	1	0	0	0	1	0	0	0	NA	0	1	4	1	1	1	0	1	0	0	0	0	0	0	0	0	0	0	0	0	0	2	1	0
465	44653	98837	1.0065211057663	2	592.820007324219	1	0	1	0	0	4	4	NA	1	0	1	0	0	0	0	1	0	0	1	0	0	0	1	3	0	1	0	0	0	0	0	0	0	0	0	0	0	0	0	0	0	4	1	1
466	44659	14589	0.349884986877441	2	35.1500015258789	1	0	1	0	0	4	4	NA	1	2	0	0	1	0	1	0	0	0	1	0	0	1	4	0	1	1	0	1	0	0	0	0	0	0	0	0	0	0	0	0	0	2	0	1
467	44663	29341	0.300630539655685	3	67.0999984741211	1	0	0	1	0	NA	NA	NA	1	2	1	0	0	0	1	0	0	0	1	0	0	0	3	2	1	1	0	1	0	0	0	0	0	0	0	0	0	0	0	0	0	3	2	1
468	44672	71730	1.16664683818817	3	88.8883361816406	1	0	0	1	0	NA	NA	NA	0	1	1	0	0	0	0	1	0	0	1	0	0	1	3	2	2	2	0	1	0	0	0	0	0	1	0	1	0	0	0	1	0	3	0	0
469	44673	75203	1.12615501880646	2	33.7200012207031	1	0	1	0	0	3	3	NA	0	1	1	0	0	0	1	0	0	0	1	0	0	1	3	0	1	1	0	1	0	0	0	0	0	0	0	0	0	0	0	0	0	2	1	1
470	44674	32304	3.34783673286438	2	32.8699989318848	1	0	1	0	0	4	4	NA	0	1	1	0	0	0	1	0	0	0	0	NA	0	1	4	2	2	2	1	1	0	0	0	0	0	1	1	1	0	0	0	2	0	2	0	1
471	44675	32822	3.04537296295166	2	90.4800033569336	1	0	1	0	0	4	4	NA	1	0	1	0	0	0	0	0	1	0	0	NA	1	1	3	2	0	1	0	1	1	0	1	1	1	1	0	0	1	1	0	7	0	2	0	1
472	44681	10030	0.650352120399475	3	15.7299995422363	1	0	0	1	0	NA	NA	NA	1	1	1	0	0	0	1	0	0	0	1	0	0	0	3	2	3	2	1	0	0	0	0	0	0	0	0	0	0	0	0	0	0	5	0	0
473	44685	92010	0.602628946304321	2	40.8191184997559	1	0	1	0	0	2	2	NA	1	2	1	0	0	0	0	0	1	0	1	0	0	0	3	1	0	1	0	0	0	0	0	0	0	0	0	0	0	0	0	0	0	2	0	0
474	44696	10606	2.68409419059753	3	19.0499992370605	1	0	0	1	0	NA	NA	NA	0	0	1	0	0	0	1	0	0	0	1	0	0	1	5	3	3	3	0	0	0	0	0	0	0	0	0	0	0	0	0	0	0	5	0	0
475	44698	7410	0.311530768871307	2	19.9799995422363	1	0	1	0	0	2	1	NA	1	1	1	0	0	0	1	0	0	0	1	0	0	0	3	0	0	1	1	1	0	0	0	0	0	0	0	0	0	0	0	0	0	3	0	1
476	44702	11422	0.237559974193573	2	32.4799995422363	1	0	1	0	0	4	4	NA	1	2	0	1	0	0	0	1	0	0	1	0	0	0	5	0	0	0	0	1	0	0	0	0	0	0	1	0	0	0	0	1	0	3	0	1
477	44704	78227	0.4334916472435	3	40.9199981689453	1	0	0	1	0	NA	NA	NA	1	2	1	0	0	0	0	0	1	0	1	0	0	1	3	0	0	1	0	0	0	0	0	0	0	0	0	0	0	0	0	0	0	2	0	0
478	44709	30518	0.752642571926117	3	40.5299987792969	1	0	0	1	0	NA	NA	NA	1	2	1	0	0	0	0	1	0	0	0	NA	0	1	1	2	2	2	0	1	0	0	0	1	0	0	0	0	0	0	0	1	0	2	5	1
479	44714	93543	0.790793597698212	2	77.8000030517578	0	0	1	0	0	4	3	NA	1	1	0	1	0	0	1	0	0	0	0	NA	1	1	3	2	2	1	0	1	0	0	0	0	0	0	0	0	0	0	0	0	0	4	3	0
480	44717	60560	0.421261996030807	3	197.729995727539	1	0	0	1	0	NA	NA	NA	1	2	0	1	0	0	0	0	1	0	1	0	1	0	3	2	2	1	0	0	0	0	0	0	0	0	0	0	0	0	0	0	1	3	0	0
481	44719	93304	1.17935383319855	2	33.4799995422363	1	0	1	0	0	4	4	NA	1	1	1	0	0	0	1	0	0	0	0	NA	0	1	3	2	1	1	0	1	0	0	0	0	0	0	0	0	0	0	0	0	0	2	1	1
482	44721	11230	0.73053514957428	2	53.1300010681152	1	0	1	0	0	4	4	NA	1	1	1	0	0	0	1	0	0	0	1	0	1	1	3	1	1	1	0	0	0	0	0	0	0	0	0	0	0	0	0	0	0	3	2	0
483	44723	77578	0.300630539655685	3	39.806282043457	1	0	0	1	0	NA	NA	NA	1	2	1	0	0	0	1	0	0	0	1	0	1	1	3	2	3	3	0	0	0	0	0	0	0	0	0	0	0	0	0	0	0	2	5	1
484	44724	93543	1.27934563159943	2	44.2000007629395	1	0	1	0	0	3	3	NA	1	0	1	0	0	0	1	0	0	0	1	0	0	0	4	1	0	0	0	1	0	0	0	0	0	0	0	1	0	1	0	1	1	2	0	1
485	44727	85015	0.650352120399475	3	85.3199996948242	1	0	0	1	0	NA	NA	NA	1	1	1	0	0	0	1	0	0	0	1	0	0	1	3	3	1	0	0	1	0	0	0	0	0	0	0	0	0	0	0	0	0	4	1	1
486	44729	90280	1.93718993663788	2	48.0261650085449	1	0	1	0	0	4	4	NA	1	0	1	0	0	0	1	0	0	0	1	0	0	0	3	0	0	1	0	1	0	0	0	0	0	0	0	0	1	0	0	1	0	5	0	0
487	44734	89107	0.4334916472435	3	40.8199996948242	1	0	0	1	0	NA	NA	NA	1	2	1	0	0	0	0	0	1	0	1	0	0	0	4	1	2	1	0	0	0	0	0	0	0	0	0	0	0	0	0	0	0	3	1	0
488	44740	29440	0.849893987178802	3	49.3851661682129	1	0	0	1	0	NA	NA	NA	0	2	1	0	0	0	1	0	0	0	1	0	1	0	3	0	0	0	0	0	0	0	0	0	0	0	0	0	0	0	0	0	0	1	0	1
489	44741	29306	1.14722013473511	3	67.7300033569336	1	0	0	1	0	NA	NA	NA	0	1	1	0	0	0	1	0	0	0	1	0	2	0	3	0	3	0	0	0	0	0	0	0	0	0	0	0	0	0	0	0	0	1	0	1
490	44745	72701	0.485676199197769	3	79.8388824462891	1	0	0	1	0	NA	NA	NA	1	2	1	0	0	0	0	0	1	0	1	0	0	1	5	1	0	0	0	1	0	0	0	0	0	0	0	0	0	0	0	0	0	1	0	1
491	44750	50158	0.758444547653198	2	54.5200004577637	1	0	1	0	0	4	4	NA	1	1	0	1	0	0	1	0	0	0	1	0	0	1	3	2	2	2	0	1	0	0	1	0	0	1	1	0	1	1	0	5	0	2	5	1
492	44753	91335	3.28136157989502	2	120.5	1	0	1	0	0	3	3	NA	0	0	1	0	0	0	1	0	0	0	1	0	0	0	4	1	0	1	0	1	0	0	1	0	0	0	0	0	0	0	0	1	0	3	1	0
493	44754	46936	1.18019032478333	2	83.4499969482422	1	0	1	0	0	4	4	NA	0	2	1	0	0	0	1	0	0	0	1	0	0	0	3	3	3	3	1	1	1	0	0	0	0	0	0	0	0	0	0	1	0	5	0	1
494	44759	53714	0.383532673120499	3	47.5999984741211	1	0	0	1	0	NA	NA	NA	1	2	1	0	0	0	0	0	1	0	1	0	1	0	3	2	0	0	0	1	0	0	0	1	1	0	0	0	0	1	0	3	0	2	0	1
495	44762	33328	1.0494247674942	3	56.6300010681152	1	0	0	1	0	NA	NA	NA	1	2	0	0	1	0	1	0	0	0	0	NA	0	1	3	1	1	1	0	1	0	0	0	0	0	0	0	0	0	1	0	1	0	3	2	1
496	44766	55429	1.30056738853455	3	79.284782409668	1	0	0	1	0	NA	NA	NA	0	4	0	1	0	0	0	1	0	0	0	NA	3	0	3	3	1	1	1	1	0	0	0	1	0	1	1	1	1	1	0	5	0	3	5	1
497	44769	89015	0.912503123283386	2	38.9860000610352	1	0	1	0	0	4	4	NA	1	2	0	1	0	0	0	0	1	0	1	0	0	1	3	1	2	2	1	1	0	0	0	0	0	0	0	0	0	1	0	1	1	2	1	1
498	44770	47805	0.609540104866028	3	72	1	0	0	1	0	NA	NA	NA	0	2	1	0	0	0	0	0	1	0	1	0	0	0	2	1	1	2	0	1	0	0	0	0	0	0	0	0	0	0	0	0	1	2	0	0
499	44777	33033	0.567907273769379	2	57.1699981689453	1	0	1	0	0	2	2	NA	1	1	1	0	0	0	0	1	0	0	1	0	0	0	3	2	1	1	0	1	0	0	0	0	0	0	0	0	0	1	0	1	0	2	0	1
500	44779	27536	0.837501287460327	3	39.8871154785156	1	0	0	1	0	NA	NA	NA	1	1	1	0	0	0	0	0	1	0	1	0	0	0	3	0	0	0	0	1	0	0	0	0	0	0	0	0	0	0	0	0	0	1	2	0
501	44790	11706	1.0952273607254	2	75.5299987792969	1	0	1	0	0	4	3	NA	0	2	1	0	0	0	0	0	1	0	1	0	0	1	3	2	1	0	0	1	0	0	0	1	1	0	0	1	0	1	0	3	0	3	0	1
502	44791	92115	1.28471159934998	2	28.0665493011475	1	0	1	0	0	4	4	NA	0	1	1	0	0	0	1	0	0	0	1	0	0	0	3	1	0	0	0	0	0	0	0	0	0	0	0	0	0	0	0	0	0	5	0	1
503	44793	89104	0.473289638757706	2	48.4584999084473	0	0	1	0	0	4	4	NA	1	2	1	0	0	0	1	0	0	0	0	NA	1	0	4	1	1	1	0	1	0	0	0	0	1	1	0	1	0	0	0	2	0	1	1	0
504	44796	90262	8.71962833404541	2	45.3300018310547	1	0	1	0	0	4	4	NA	0	0	1	0	0	0	0	1	0	0	0	NA	0	1	5	3	0	2	1	1	0	1	1	1	1	1	1	1	1	1	1	9	0	2	2	1
505	44801	11103	1.01281654834747	2	83.5299987792969	1	0	1	0	0	4	3	NA	0	2	0	1	0	0	0	1	0	0	1	0	0	1	4	2	2	1	0	1	0	1	1	0	1	1	0	0	0	0	0	4	0	2	5	1
506	44802	29203	0.46884748339653	2	251.779998779297	1	0	1	0	0	4	4	NA	1	4	0	1	0	0	0	0	1	0	0	NA	0	0	4	2	1	3	0	1	0	0	0	0	0	0	0	0	0	0	0	0	0	3	1	0
507	44804	89106	1.89296555519104	3	51.4300003051758	1	0	0	1	0	NA	NA	NA	0	0	1	0	0	0	1	0	0	0	1	0	0	1	3	1	1	1	0	0	0	0	0	0	0	0	0	0	0	0	0	0	1	3	0	1
508	44807	33033	1.13031840324402	2	96.3199996948242	0	0	1	0	0	4	4	NA	0	3	1	0	0	0	0	0	1	0	0	NA	0	0	2	2	2	1	0	1	0	0	0	0	0	0	0	0	0	0	1	1	0	5	4	1
509	44809	89123	0.954754531383514	2	42.5800018310547	1	0	1	0	0	4	3	NA	1	1	1	0	0	0	1	0	0	0	1	0	0	1	2	2	1	1	0	1	0	0	0	0	0	0	0	1	0	0	0	0	0	2	0	0
510	44811	33014	0.200414404273033	2	36.75	1	0	1	0	0	3	4	NA	1	2	1	0	0	0	1	0	0	0	1	0	0	0	3	2	1	0	1	1	0	1	0	1	1	1	1	1	0	1	1	7	1	4	2	1
511	44814	35601	0.650352120399475	3	24.25	1	0	0	1	0	NA	NA	NA	1	1	1	0	0	0	1	0	0	0	1	0	0	0	3	1	1	1	0	0	0	0	0	0	0	0	0	0	0	0	0	0	0	3	2	0
512	44817	32254	0.548940300941467	3	30.0699996948242	1	0	0	1	0	NA	NA	NA	1	2	1	0	0	0	0	0	1	0	1	0	0	0	3	0	0	0	0	0	0	0	0	0	0	0	0	0	0	0	0	0	0	4	0	0
513	44818	21212	1.90790557861328	2	63.4300003051758	1	0	1	0	0	4	4	NA	0	1	0	1	0	0	1	0	0	0	1	0	0	1	5	2	1	1	0	1	0	0	0	0	0	0	0	0	0	0	1	1	0	4	3	1
514	44826	78251	1.51841604709625	2	140.5	1	0	1	0	0	4	4	NA	1	1	1	0	0	0	0	1	0	0	0	NA	0	0	3	2	1	2	0	1	0	0	0	0	0	0	0	0	0	0	0	0	0	1	5	0
515	44828	15062	1.66979122161865	3	64.6699981689453	1	0	0	1	0	NA	NA	NA	0	1	1	0	0	0	0	0	1	0	1	0	0	0	3	1	1	1	0	1	0	0	0	0	0	0	0	1	0	0	0	0	1	1	0	1
516	44829	19124	0.359714210033417	2	46.3174514770508	1	0	1	0	0	4	4	NA	1	2	1	0	0	0	0	1	0	0	1	0	0	1	3	1	1	1	0	1	0	0	0	0	0	0	0	1	0	0	0	0	1	3	5	1
517	44832	40160	0.912503123283386	2	39.0177154541016	1	0	1	0	0	3	3	NA	1	2	1	0	0	0	0	0	1	0	1	0	0	0	3	1	1	1	0	1	0	0	0	0	0	0	0	0	0	0	0	0	0	3	1	1
518	44834	29206	0.702563941478729	2	67	0	0	1	0	0	3	3	NA	1	2	1	0	0	0	0	1	0	0	0	NA	0	1	2	3	2	2	0	1	0	0	0	0	0	0	0	1	0	1	0	1	0	3	0	0
519	44839	11203	1.62818694114685	3	69.3412857055664	1	0	0	1	0	NA	NA	NA	1	1	0	1	0	0	0	0	1	0	0	NA	1	0	3	3	0	1	0	1	0	0	0	0	0	1	1	1	0	1	0	3	0	1	4	0
520	44844	39440	0.36450520157814	3	74.1500015258789	1	0	0	1	0	NA	NA	NA	0	3	1	0	0	0	1	0	0	0	1	0	3	1	3	0	3	2	0	1	0	0	1	1	0	1	0	0	1	0	0	4	0	2	2	0
521	44848	47904	1.04777204990387	2	35.9700012207031	1	0	1	0	0	4	4	NA	1	2	0	1	0	0	0	1	0	0	0	NA	0	1	5	3	2	1	0	1	0	0	0	0	0	0	0	0	0	1	1	2	0	4	0	1
522	44855	29306	0.8642857670784	3	56.0200004577637	1	0	0	1	0	NA	NA	NA	0	2	1	0	0	0	0	1	0	0	1	0	0	1	3	1	0	0	0	0	0	0	0	0	0	0	0	0	0	0	0	0	0	2	0	1
523	44858	93727	0.673823952674866	2	48.4962844848633	1	0	1	0	0	4	4	NA	1	2	0	0	1	0	0	0	1	0	1	0	0	1	3	2	0	0	1	1	0	0	1	0	0	0	1	1	0	1	0	3	1	1	4	1
524	44859	92104	3.41388964653015	2	57.3300018310547	1	0	1	0	0	3	3	NA	0	1	1	0	0	0	0	0	1	0	0	NA	1	1	3	2	2	1	0	1	0	0	0	0	0	0	0	1	0	0	0	0	0	2	1	1
525	44863	89169	0.758444547653198	2	31.7700004577637	1	0	1	0	0	3	4	NA	1	1	0	1	0	0	1	0	0	0	1	0	3	0	4	3	3	1	1	0	1	0	1	1	0	1	0	1	1	0	1	6	0	3	4	0
526	44869	80631	0.641451179981232	3	54.5699996948242	1	0	0	1	0	NA	NA	NA	1	4	1	0	0	0	1	0	0	0	0	NA	3	1	3	1	2	2	0	1	0	0	0	0	0	1	1	0	0	0	0	2	0	3	3	0
527	44872	92570	1.48317635059357	2	125	1	0	1	0	0	4	4	NA	1	0	1	0	0	0	0	0	1	0	1	0	1	0	3	2	1	1	0	0	0	0	0	1	0	0	0	0	0	0	0	1	0	3	0	0
528	44877	38122	0.837501287460327	3	96.370002746582	1	0	0	1	0	NA	NA	NA	1	1	1	0	0	0	0	0	1	0	1	0	0	1	3	2	0	0	0	1	0	0	0	0	0	0	0	0	0	0	0	0	0	3	0	0
529	44878	91910	4.36842107772827	2	27.1800003051758	1	0	1	0	0	2	2	NA	0	0	0	1	0	0	1	0	0	0	1	0	0	1	2	2	1	1	1	1	0	0	0	0	0	0	0	0	0	0	0	0	0	4	1	0
530	44879	76001	0.976495802402496	2	37.6800003051758	1	0	1	0	0	4	4	NA	1	1	1	0	0	0	0	0	1	0	1	0	0	0	3	0	0	0	0	0	0	0	0	0	0	0	0	0	0	0	0	0	0	3	1	0
531	44881	37367	0.650352120399475	3	51.1500015258789	1	0	0	1	0	NA	NA	NA	1	1	1	0	0	0	1	0	0	0	1	0	0	1	3	1	2	1	0	1	0	1	0	0	0	1	1	1	1	0	0	4	1	3	5	1
532	44887	32024	1.12662434577942	2	74.5699996948242	1	0	1	0	0	4	4	NA	1	0	0	1	0	0	1	0	0	0	1	0	0	0	3	2	2	3	0	1	0	0	1	0	0	0	0	1	0	0	0	1	0	2	0	1
533	44888	85035	0.345633208751678	2	44.2695007324219	1	0	1	0	0	4	4	NA	1	2	1	0	0	0	1	0	0	0	1	0	0	1	4	2	1	1	0	1	0	0	0	0	0	0	0	1	0	0	0	0	0	3	2	1
534	44904	20020	0.264967709779739	3	36.3699989318848	1	0	0	1	0	NA	NA	NA	1	4	0	0	1	0	0	1	0	0	1	0	0	0	3	0	0	1	0	0	0	0	0	0	0	0	0	0	0	0	0	0	0	1	2	1
535	44905	35221	1.7336368560791	3	68.7283325195312	1	0	0	1	0	NA	NA	NA	1	0	1	0	0	0	0	0	1	0	1	0	0	0	3	0	0	2	0	1	0	0	0	0	0	0	0	0	0	0	0	0	1	3	0	1
536	44906	19602	1.03414940834045	2	41.6699981689453	1	0	1	0	0	4	1	NA	1	0	1	0	0	0	1	0	0	0	1	0	0	0	3	1	1	1	0	1	0	0	0	0	0	0	0	0	0	1	0	1	0	2	2	0
537	44908	53209	0.521292567253113	2	78.9624481201172	1	0	1	0	0	4	4	NA	1	1	1	0	0	0	0	1	0	0	1	0	1	1	3	2	0	1	1	1	0	1	0	1	1	1	1	1	0	1	0	6	0	3	0	1
538	44909	79706	3.8782799243927	2	52.4300003051758	0	0	1	0	0	4	4	NA	1	0	0	1	0	0	0	1	0	0	0	NA	0	1	4	1	0	0	0	1	0	0	0	0	0	0	0	0	0	0	0	0	0	5	3	0
539	44912	34741	0.344268471002579	2	57.6300010681152	1	0	1	0	0	3	3	NA	1	1	1	0	0	0	0	1	0	0	1	0	2	0	3	2	1	1	0	1	0	0	0	0	0	0	0	0	0	0	0	0	1	3	0	1
540	44916	33177	2.13274526596069	2	155	0	0	1	0	0	4	4	NA	0	2	1	0	0	0	0	0	1	0	0	NA	0	0	3	1	1	1	0	1	0	0	0	0	0	0	0	0	0	0	0	0	0	2	1	0
541	44920	30096	0.813804686069489	2	27.4200000762939	1	0	1	0	0	3	3	NA	1	2	1	0	0	0	1	0	0	0	0	NA	0	0	3	3	1	1	0	1	0	0	1	0	1	0	0	0	0	1	1	4	1	4	4	1
542	44926	44106	1.09446465969086	3	55.0499992370605	1	0	0	1	0	NA	NA	NA	0	2	1	0	0	0	0	0	1	0	1	0	1	1	5	3	0	1	0	1	0	0	0	0	0	0	0	1	0	1	0	1	1	3	2	1
543	44927	85335	0.688155472278595	2	68.3401184082031	1	0	1	0	0	4	4	NA	0	1	1	0	0	0	1	0	0	0	1	0	0	1	3	2	3	1	0	1	0	0	0	0	0	1	0	0	0	1	0	2	0	1	4	1
544	44934	2062	0.848231554031372	2	43.9700012207031	1	0	1	0	0	4	4	NA	1	2	0	1	0	0	0	0	1	0	1	0	0	1	3	1	1	1	0	0	0	0	0	0	0	0	0	0	0	0	0	0	0	2	0	0
545	44937	10304	0.359714210033417	2	46.8800010681152	1	0	1	0	0	2	2	NA	1	2	0	1	0	0	0	1	0	0	1	0	0	1	4	1	1	1	1	1	0	0	0	1	0	1	0	1	0	1	0	3	0	3	0	1
546	44942	92551	0.64489072561264	2	78.6054992675781	1	0	1	0	0	4	4	NA	1	1	1	0	0	0	0	0	1	0	1	0	0	0	2	1	0	2	0	0	0	0	0	0	0	0	0	0	0	0	0	0	0	3	5	0
547	44944	91352	3.13968992233276	2	74.9300003051758	0	0	1	0	0	2	3	NA	1	0	1	0	0	0	0	1	0	0	1	0	1	1	3	2	1	1	1	1	1	0	1	1	1	0	1	0	0	0	0	5	0	2	3	1
548	44945	78250	0.445002138614655	2	47.0299987792969	1	0	1	0	0	4	4	NA	1	2	0	1	0	0	0	1	0	0	1	0	0	1	3	2	0	2	0	1	0	0	0	0	0	0	0	0	0	0	0	0	1	2	4	1
549	44948	27910	0.650352120399475	3	87.7699966430664	1	0	0	1	0	NA	NA	NA	1	1	1	0	0	0	1	0	0	0	1	0	0	1	3	0	0	0	0	0	0	0	0	0	0	0	0	0	0	0	0	0	0	3	1	0
550	44958	93501	0.110409311950207	2	16.1000003814697	1	0	1	0	0	1	1	NA	0	4	1	0	0	0	1	0	0	0	1	0	0	0	3	0	0	0	0	0	0	0	0	0	0	0	0	0	0	0	0	0	0	5	0	0
551	44961	11432	0.349884986877441	2	19.2199993133545	0	0	1	0	0	2	4	NA	1	2	1	0	0	0	1	0	0	0	1	0	0	0	3	1	0	2	1	0	0	1	0	1	0	0	1	0	1	0	1	5	0	1	0	1
552	44962	75236	0.8642857670784	3	110.657669067383	1	0	0	1	0	NA	NA	NA	0	2	1	0	0	0	0	1	0	0	1	0	0	0	3	1	1	1	0	1	0	0	0	0	0	0	0	1	0	0	0	0	0	3	2	0
553	44968	78744	0.476273208856583	2	43.8300018310547	1	0	1	0	0	3	4	NA	0	2	1	0	0	0	1	0	0	0	1	0	1	1	2	3	1	1	1	1	0	0	0	0	0	0	0	1	0	0	0	0	0	1	0	1
554	44973	35773	0.260555624961853	3	67.129997253418	1	0	0	1	0	NA	NA	NA	1	4	1	0	0	0	1	0	0	0	1	0	0	1	4	0	1	1	0	1	0	0	0	0	0	0	0	0	0	0	0	0	0	3	5	0
555	44975	54302	0.650352120399475	3	31.1700000762939	1	0	0	1	0	NA	NA	NA	1	1	1	0	0	0	1	0	0	0	1	0	1	1	3	3	2	2	1	1	1	1	1	1	1	1	1	1	0	0	1	8	0	1	3	1
556	44976	34759	0.499086380004883	3	151.949996948242	1	0	0	1	0	NA	NA	NA	1	1	1	0	0	0	1	0	0	0	1	0	1	0	3	2	1	1	1	1	0	0	1	0	1	1	0	1	0	1	0	4	0	3	4	0
557	44981	91401	0.500886619091034	2	32.3300018310547	1	0	1	0	0	3	3	NA	1	1	1	0	0	0	1	0	0	0	1	0	0	1	4	2	2	2	0	0	0	0	0	0	0	0	0	0	0	0	0	0	1	1	0	1
558	44985	2909	1.13595592975616	2	19.5200004577637	0	0	1	0	0	1	1	NA	1	1	1	0	0	0	1	0	0	0	0	NA	3	0	3	1	1	0	0	0	0	0	0	0	0	0	0	0	0	0	0	0	0	5	0	0
559	44986	85043	0.778860867023468	2	35.9700012207031	1	0	1	0	0	4	4	NA	1	1	1	0	0	0	1	0	0	0	0	NA	0	0	4	3	1	0	1	1	0	0	0	0	0	1	0	1	1	1	1	4	1	4	0	1
560	44990	45224	1.09446465969086	3	32.8800010681152	1	0	0	1	0	NA	NA	NA	0	2	0	0	1	0	0	0	1	0	1	0	0	1	3	0	0	0	0	1	0	0	0	0	0	0	0	0	0	0	0	0	1	5	0	0
561	44997	81001	1.70522832870483	2	56.9199981689453	1	0	1	0	0	4	4	NA	0	1	1	0	0	0	1	0	0	0	1	0	0	1	3	0	0	0	0	1	0	0	0	0	0	0	0	0	0	0	0	0	1	1	0	1
562	44998	10469	1.0494247674942	3	719.72998046875	1	0	0	1	0	NA	NA	NA	1	2	1	0	0	0	1	0	0	0	1	0	0	1	3	0	0	0	0	0	0	0	0	0	0	0	0	0	0	0	0	0	0	5	0	1
563	45001	33067	1.06098139286041	2	45.6300010681152	0	0	1	0	0	4	4	NA	1	1	1	0	0	0	NA	NA	NA	NA	0	NA	0	1	4	1	2	2	0	1	0	0	0	0	0	0	0	0	0	0	0	0	0	2	1	0
564	45010	30233	0.234430819749832	3	18.3500003814697	1	0	0	1	0	NA	NA	NA	1	4	1	0	0	0	0	1	0	0	1	0	2	0	2	1	1	2	1	1	1	0	0	0	0	0	0	1	1	0	0	2	1	5	2	1
565	45012	90044	5.1731276512146	2	42.5699996948242	1	0	1	0	0	4	4	NA	1	0	1	0	0	0	0	1	0	0	1	0	0	1	3	1	1	2	0	0	0	0	0	0	0	1	0	0	1	1	0	3	0	3	3	1
566	45013	85718	0.523359000682831	2	38.7862815856934	0	0	1	0	0	4	4	NA	1	2	1	0	0	0	1	0	0	0	1	0	3	0	3	1	0	1	0	1	0	0	0	1	1	0	0	1	0	0	0	2	0	2	3	0
567	45017	77032	0.199952870607376	3	17.6299991607666	1	0	0	1	0	NA	NA	NA	1	4	1	0	0	0	1	0	0	0	1	0	2	1	5	3	0	0	1	0	0	0	0	0	0	0	0	0	0	0	0	0	0	2	0	1
568	45018	55795	1.04777204990387	2	60.2200012207031	1	0	1	0	0	4	4	NA	1	2	1	0	0	0	0	1	0	0	0	NA	3	1	5	1	1	1	0	1	0	0	0	0	0	0	0	0	0	0	1	1	0	3	1	1
569	45023	91766	3.01226043701172	2	42.8499984741211	1	0	1	0	0	4	4	NA	1	0	1	0	0	0	1	0	0	0	0	NA	1	0	3	2	0	1	0	1	0	0	0	0	0	1	1	1	0	1	0	3	0	1	5	0
570	45024	30012	2.56126713752747	2	49.0802841186523	1	0	1	0	0	3	3	NA	1	0	1	0	0	0	0	1	0	0	0	NA	0	0	5	0	0	0	0	0	0	0	0	0	0	0	0	0	0	0	0	0	0	2	0	0
571	45026	33018	0.648285269737244	2	49.0440483093262	0	0	1	0	0	4	4	NA	0	3	1	0	0	0	1	0	0	0	0	NA	0	1	3	2	3	1	0	1	0	0	0	0	0	0	0	0	0	0	0	0	0	1	0	1
572	45028	76704	2.41497111320496	3	58.9378814697266	1	0	0	1	0	NA	NA	NA	0	0	1	0	0	0	0	1	0	0	1	0	0	0	3	2	0	0	0	1	0	0	0	0	0	0	0	0	0	0	0	0	0	4	0	1
573	45031	31401	1.7336368560791	3	42.5200004577637	1	0	0	1	0	NA	NA	NA	1	0	1	0	0	0	0	0	1	0	1	0	0	0	2	1	1	1	0	0	0	0	0	0	0	0	0	0	0	0	0	0	1	3	2	1
574	45034	43694	1.36304712295532	2	54.0999984741211	1	0	1	0	0	3	3	NA	1	0	1	0	0	0	0	0	1	0	1	0	0	0	3	2	1	2	0	1	0	0	0	0	0	0	0	0	0	0	0	0	1	3	2	0
575	45035	39328	1.34623599052429	3	67.2799987792969	1	0	0	1	0	NA	NA	NA	1	0	1	0	0	0	1	0	0	0	1	0	0	1	4	3	1	0	0	1	0	0	0	0	0	0	0	1	0	0	0	0	0	3	3	1
576	45040	11416	0.786654770374298	2	29.0703830718994	1	0	1	0	0	3	3	NA	0	2	1	0	0	0	1	0	0	0	1	0	0	1	4	2	1	1	0	1	0	0	0	0	0	0	0	1	0	0	0	0	0	2	1	1
577	45041	85326	5.25202798843384	2	68.2201690673828	0	0	1	0	0	4	4	NA	1	0	0	1	0	0	0	0	1	0	0	NA	0	0	3	3	1	0	0	1	0	0	0	0	0	0	0	0	0	0	0	0	1	2	0	1
578	45047	17934	1.1755303144455	2	52.2000007629395	1	0	1	0	0	3	3	NA	0	1	1	0	0	0	0	1	0	0	1	0	0	1	2	2	3	2	0	1	0	0	1	0	0	1	0	0	0	0	0	2	0	2	2	1
579	45050	91911	3.41388964653015	2	27.5300006866455	1	0	1	0	0	1	1	NA	0	1	1	0	0	0	0	0	1	0	0	NA	0	0	3	0	0	0	0	0	0	0	0	0	0	0	0	0	0	0	0	0	0	5	0	0
580	45051	33010	0.439781755208969	2	48.1983337402344	1	0	1	0	0	4	4	NA	1	1	1	0	0	0	1	0	0	0	1	0	1	1	4	3	2	2	0	1	0	0	1	0	1	0	0	1	1	1	0	4	1	1	0	1
581	45053	27405	0.585143983364105	3	80.0999984741211	1	0	0	1	0	NA	NA	NA	1	1	1	0	0	0	0	0	1	0	1	0	0	0	3	0	1	1	0	0	0	0	0	0	0	1	0	0	0	0	0	1	1	3	0	1
582	45058	77086	4.36842107772827	2	59.1388320922852	1	0	1	0	0	3	3	NA	0	0	1	0	0	0	1	0	0	0	1	0	0	1	3	2	1	1	0	1	0	0	0	0	0	0	0	0	0	0	0	0	0	3	1	0
583	45074	38053	1.14722013473511	3	51.8499984741211	1	0	0	1	0	NA	NA	NA	0	1	1	0	0	0	1	0	0	0	1	0	0	0	3	2	1	0	0	1	0	0	0	0	0	0	0	1	0	0	0	0	0	3	1	1
584	45075	78211	1.70522832870483	2	47.1800003051758	1	0	1	0	0	4	3	NA	0	1	1	0	0	0	1	0	0	0	1	0	0	0	3	1	0	0	1	1	0	0	0	0	0	1	1	0	0	1	0	3	0	2	0	1
585	45078	87410	1.17935383319855	2	47.0800018310547	1	0	1	0	0	4	4	NA	1	1	1	0	0	0	1	0	0	0	1	0	0	1	3	0	0	1	0	0	0	0	0	0	0	0	0	0	0	0	0	0	1	1	1	0
586	45083	33313	0.849893987178802	3	46.2299995422363	1	0	0	1	0	NA	NA	NA	0	2	1	0	0	0	1	0	0	0	1	0	0	1	3	2	3	1	0	1	0	0	0	0	0	0	0	1	0	1	0	1	1	3	2	1
587	45084	95608	0.752876579761505	2	29.8427829742432	1	0	1	0	0	4	4	NA	0	1	1	0	0	0	1	0	0	0	1	0	2	1	5	3	1	2	1	1	0	1	1	1	1	1	1	1	1	1	0	8	1	3	5	1
588	45086	33025	1.03414940834045	2	32.9799995422363	1	0	1	0	0	3	3	NA	1	0	1	0	0	0	1	0	0	0	1	0	1	1	3	2	2	2	1	1	0	1	1	0	0	1	0	0	1	0	0	4	0	2	0	1
589	45087	55419	0.304373413324356	2	76.0199966430664	1	0	1	0	0	4	4	NA	1	2	1	0	0	0	1	0	0	0	1	0	0	0	2	1	1	1	0	0	0	0	0	0	0	0	0	0	0	0	0	0	1	2	0	0
590	45089	30127	6.772536277771	2	45.2799987792969	1	0	1	0	0	3	2	NA	0	0	0	0	1	0	1	0	0	0	1	0	0	1	3	1	1	2	0	0	0	0	0	0	0	0	1	0	0	0	0	1	1	5	1	0
591	45092	67204	3.01226043701172	2	31.2299995422363	1	0	1	0	0	4	4	NA	1	0	1	0	0	0	1	0	0	0	0	NA	0	0	3	1	1	2	0	1	0	0	0	0	0	0	0	0	0	0	0	0	0	3	2	0
592	45114	75038	0.760706663131714	2	557.380004882812	1	0	1	0	0	3	3	NA	1	1	0	0	1	0	1	0	0	0	1	0	0	1	3	3	0	1	0	1	0	0	0	0	0	0	0	0	0	0	0	0	1	3	3	1
593	45115	95482	0.978232860565186	2	55.5499992370605	1	0	1	0	0	4	3	NA	0	2	1	0	0	0	1	0	0	0	1	0	1	0	5	2	0	0	0	1	0	0	0	0	0	0	0	0	0	0	0	0	0	1	1	1
594	45117	7006	0.577476143836975	2	16.8500003814697	1	0	1	0	0	3	3	NA	0	3	0	1	0	0	0	1	0	0	1	0	1	1	2	3	2	3	0	0	0	0	0	1	0	0	1	0	0	1	0	3	0	3	3	0
595	45124	32246	1.78616952896118	2	122.620002746582	0	0	1	0	0	4	4	NA	1	2	1	0	0	0	0	0	1	0	0	NA	0	1	4	2	1	0	0	1	0	0	0	0	0	0	0	0	0	0	0	0	1	1	0	1
596	45126	93436	3.3876633644104	2	66.3000030517578	1	0	1	0	0	4	4	NA	1	0	1	0	0	0	0	0	1	0	1	0	0	1	4	2	2	2	0	1	0	0	0	0	0	1	1	1	0	0	0	2	0	3	5	0
597	45128	98851	1.00351166725159	2	18.5200004577637	1	0	1	0	0	3	3	NA	1	1	1	0	0	0	0	0	1	0	1	0	0	0	3	1	0	0	0	0	0	0	0	0	0	0	0	0	0	0	0	0	0	5	0	1
598	45129	36863	1.16664683818817	3	78.1748352050781	1	0	0	1	0	NA	NA	NA	0	1	1	0	0	0	0	1	0	0	1	0	0	1	1	1	2	2	0	1	0	0	0	0	0	0	0	0	0	0	0	0	0	2	2	1
599	45130	76164	1.36304712295532	2	60.0200004577637	1	0	1	0	0	3	3	NA	1	0	1	0	0	0	0	0	1	0	1	0	2	0	3	1	2	2	0	0	0	0	0	0	0	0	0	0	0	0	0	0	0	3	5	1
600	45131	76010	0.758444547653198	2	36.8800010681152	1	0	1	0	0	4	4	NA	1	1	1	0	0	0	1	0	0	0	1	0	0	1	3	1	1	1	0	0	0	0	0	0	0	0	0	0	0	0	0	0	0	4	1	1
601	45134	75215	0.650352120399475	3	28.441499710083	1	0	0	1	0	NA	NA	NA	1	1	1	0	0	0	1	0	0	0	1	0	0	0	3	0	0	0	0	0	0	0	0	0	0	0	0	0	0	0	0	0	0	3	1	1
602	45135	48224	0.377146273851395	3	70.870002746582	1	0	0	1	0	NA	NA	NA	1	2	1	0	0	0	1	0	0	0	1	0	0	1	3	0	0	0	0	1	0	0	0	0	0	1	1	1	0	0	0	2	1	4	4	0
603	45136	34748	0.52559506893158	3	51.3499984741211	1	0	0	1	0	NA	NA	NA	0	3	0	1	0	0	0	1	0	0	1	0	0	1	3	3	1	1	0	1	0	0	0	0	0	0	0	0	0	0	0	0	1	2	3	1
604	45137	67203	0.64489072561264	2	898.644165039062	1	0	1	0	0	4	4	NA	1	1	1	0	0	0	0	1	0	0	1	0	1	1	3	1	2	2	0	1	0	0	0	0	0	0	0	0	0	0	0	0	0	1	2	1
605	45139	77502	1.18019032478333	2	437.079986572266	1	0	1	0	0	4	4	NA	0	2	0	1	0	0	1	0	0	0	1	0	0	1	3	1	1	1	0	1	0	0	0	0	0	0	0	0	0	0	0	0	0	2	2	0
606	45141	90302	0.849893987178802	3	42.1699981689453	1	0	0	1	0	NA	NA	NA	0	2	1	0	0	0	1	0	0	0	1	0	0	0	3	2	1	2	0	1	0	0	0	0	1	0	0	0	0	1	0	2	1	1	1	1
607	45149	77034	0.648989677429199	3	31.1499996185303	1	0	0	1	0	NA	NA	NA	1	3	1	0	0	0	0	0	1	0	0	NA	0	1	3	1	2	2	0	1	0	0	0	0	1	0	0	0	0	0	0	1	1	2	1	1
608	45152	78245	1.32238626480103	2	24.8500003814697	1	0	1	0	0	3	3	NA	1	1	1	0	0	0	0	0	1	0	1	0	0	1	3	2	1	1	0	1	0	0	0	0	0	0	0	0	0	1	0	1	0	2	1	1
609	45159	14207	0.751945614814758	3	49.2201652526855	1	0	0	1	0	NA	NA	NA	0	2	1	0	0	0	1	0	0	0	1	0	0	0	4	0	0	0	0	1	0	0	0	0	0	0	0	1	0	0	1	1	0	1	4	1
610	45170	93268	0.673823952674866	2	64.6500015258789	1	0	1	0	0	4	4	NA	1	2	1	0	0	0	0	0	1	0	1	0	1	1	2	0	0	2	0	1	0	0	0	0	0	0	0	0	0	1	0	1	1	2	0	0
611	45174	32811	0.169120967388153	2	36.75	1	0	1	0	0	4	4	NA	1	3	0	1	0	0	0	1	0	0	1	0	1	1	2	1	1	2	0	1	0	0	0	0	0	0	0	0	0	0	0	0	0	2	5	0
612	45175	70373	0.88307511806488	2	56	1	0	1	0	0	2	2	NA	1	1	0	1	0	0	0	0	1	0	0	NA	1	0	2	2	1	1	0	1	0	0	0	1	1	0	0	1	0	1	0	3	1	3	0	0
613	45178	10303	0.700474500656128	2	37.9700012207031	0	0	1	0	0	4	3	NA	1	2	1	0	0	0	0	1	0	0	0	NA	0	1	3	2	1	2	0	1	0	0	0	0	0	0	0	0	0	1	0	1	0	3	1	1
614	45179	77642	1.31861400604248	3	48.0616683959961	1	0	0	1	0	NA	NA	NA	0	1	1	0	0	0	0	1	0	0	1	0	0	0	3	2	1	1	0	1	0	1	0	0	0	0	0	0	0	0	0	1	1	3	0	1
615	45184	29072	0.359303504228592	2	49.3125	1	0	1	0	0	4	4	NA	1	2	0	1	0	0	1	0	0	0	0	NA	0	0	3	0	1	1	0	0	0	0	0	0	0	0	0	0	0	0	0	0	0	4	1	0
616	45185	35816	6.38580656051636	3	32.7299995422363	1	0	0	1	0	NA	NA	NA	0	0	1	0	0	0	0	1	0	0	1	0	0	1	5	3	3	3	1	1	0	0	0	0	0	0	0	0	0	0	1	1	0	5	0	0
617	45186	37211	0.319796502590179	2	39.2015495300293	1	0	1	0	0	4	4	NA	1	3	1	0	0	0	1	0	0	0	1	0	0	0	5	0	0	0	0	0	0	0	0	0	0	0	0	0	0	0	0	0	0	5	0	0
618	45187	94583	0.599390208721161	3	45.4500007629395	1	0	0	1	0	NA	NA	NA	0	2	0	1	0	0	1	0	0	0	1	0	0	0	3	2	0	0	0	1	0	0	0	0	0	0	0	0	0	0	1	1	1	2	1	1
619	45190	33127	0.439781755208969	2	42.7999992370605	1	0	1	0	0	4	4	NA	1	1	1	0	0	0	1	0	0	0	1	0	1	0	1	2	0	1	0	1	1	0	1	0	1	1	1	0	0	1	0	6	1	5	0	1
620	45196	30815	1.31861400604248	3	67.7699966430664	1	0	0	1	0	NA	NA	NA	0	1	0	1	0	0	0	1	0	0	1	0	0	0	3	1	3	3	1	0	0	0	0	0	0	0	0	0	0	0	0	0	0	3	0	1
621	45198	28803	0.263601869344711	2	43.3300018310547	1	0	1	0	0	3	2	NA	1	2	1	0	0	0	1	0	0	0	1	0	0	0	3	2	0	1	0	1	0	0	0	0	0	0	0	1	0	0	0	0	0	2	0	0
622	45199	23508	1.36903238296509	3	18.4500007629395	1	0	0	1	0	NA	NA	NA	1	0	1	0	0	0	0	1	0	0	1	0	0	0	1	2	1	1	0	1	0	0	0	0	0	0	0	0	0	0	0	0	0	5	0	0
623	45204	50112	0.650352120399475	3	54.9300003051758	1	0	0	1	0	NA	NA	NA	1	1	1	0	0	0	1	0	0	0	1	0	0	0	3	0	2	1	0	0	0	0	1	0	0	1	0	0	0	0	0	2	0	3	0	1
624	45212	78758	1.36903238296509	3	24.7299995422363	1	0	0	1	0	NA	NA	NA	1	0	1	0	0	0	0	0	1	0	1	0	0	1	3	3	3	3	0	1	0	0	0	0	0	0	0	0	0	0	0	0	0	1	3	1
625	45214	90201	2.65156841278076	2	71.4000015258789	1	0	1	0	0	2	2	NA	0	1	1	0	0	0	1	0	0	0	0	NA	0	1	5	3	2	0	0	1	0	0	0	0	0	0	0	1	0	0	0	0	0	3	0	0
626	45215	92882	0.760706663131714	2	17.2299995422363	1	0	1	0	0	1	1	NA	1	1	1	0	0	0	1	0	0	0	1	0	3	0	3	0	0	0	0	0	0	0	0	0	1	0	0	0	0	0	0	1	0	4	0	0
627	45217	30028	0.648989677429199	3	63.5200004577637	1	0	0	1	0	NA	NA	NA	1	3	0	0	1	0	0	1	0	0	0	NA	0	1	5	1	3	1	0	1	0	0	0	0	0	0	0	0	0	0	0	0	0	1	2	1
628	45239	32303	0.439781755208969	2	31.0799999237061	1	0	1	0	0	4	4	NA	1	1	1	0	0	0	1	0	0	0	1	0	0	1	5	2	2	2	1	1	0	0	0	0	0	0	1	1	0	0	0	1	0	2	0	1
629	45245	78227	2.26973485946655	2	66.1500015258789	1	0	1	0	0	4	4	NA	0	0	1	0	0	0	0	0	1	0	1	0	0	0	3	0	1	0	0	1	0	0	0	0	0	0	0	0	0	0	0	0	0	2	2	1
630	45247	30135	0.467402815818787	3	15.5	1	0	0	1	0	NA	NA	NA	0	4	0	1	0	0	0	1	0	0	1	0	0	0	3	2	1	1	0	1	0	0	0	0	0	0	0	0	0	0	0	0	0	2	3	0
631	45251	77422	3.20134139060974	2	41.7299995422363	1	0	1	0	0	3	3	NA	1	0	1	0	0	0	1	0	0	0	1	0	0	1	3	2	3	2	1	1	0	0	0	0	0	0	0	0	0	0	0	0	0	2	3	1
632	45252	44135	0.704592525959015	3	61.1500015258789	1	0	0	1	0	NA	NA	NA	1	1	1	0	0	0	1	0	0	0	1	0	0	0	4	0	0	1	0	1	0	0	0	0	0	0	1	0	0	0	0	1	0	2	1	1
633	45254	77803	2.65156841278076	2	60	1	0	1	0	0	2	2	NA	0	1	1	0	0	0	1	0	0	0	0	NA	0	0	4	1	1	1	0	1	0	0	0	0	0	0	0	1	0	0	0	0	0	3	1	0
634	45255	20009	6.50351047515869	2	28.8407173156738	0	0	1	0	0	3	3	NA	0	0	0	0	1	0	0	0	1	0	0	NA	1	1	5	2	3	3	1	1	0	0	0	0	0	0	0	0	0	0	0	0	0	3	0	0
635	45257	87068	0.202135935425758	2	55.9799995422363	1	0	1	0	0	3	3	NA	1	1	1	0	0	0	1	0	0	0	1	0	0	1	5	2	1	1	0	1	0	0	0	0	0	0	0	0	0	0	0	0	0	5	0	0
636	45265	60632	0.849893987178802	3	27.8199996948242	1	0	0	1	0	NA	NA	NA	0	2	1	0	0	0	1	0	0	0	1	0	1	1	3	3	2	2	0	1	1	0	1	0	1	1	1	1	0	1	1	7	0	2	0	0
637	45266	95379	1.32238626480103	2	42.5499992370605	1	0	1	0	0	2	2	NA	1	1	1	0	0	0	0	0	1	0	1	0	0	1	4	0	1	1	0	1	0	0	0	0	0	0	0	1	0	0	0	0	0	1	2	0
638	45270	44505	0.295352578163147	3	44.5800018310547	1	0	0	1	0	NA	NA	NA	1	3	1	0	0	0	0	0	1	0	1	0	0	0	3	0	1	0	0	0	0	0	0	0	0	0	0	0	0	0	0	0	0	3	0	1
639	45271	35215	0.4334916472435	3	23.0499992370605	1	0	0	1	0	NA	NA	NA	1	2	1	0	0	0	0	1	0	0	1	0	1	1	4	3	2	2	1	1	1	0	1	0	0	1	0	1	1	1	1	6	0	3	0	1
640	45273	92570	0.581580460071564	2	26.3299999237061	1	0	1	0	0	2	3	NA	0	4	0	1	0	0	1	0	0	0	1	0	1	1	3	2	2	2	0	1	0	0	0	0	0	0	0	1	0	0	0	0	0	3	2	0
641	45274	37115	0.650352120399475	3	40.8499984741211	1	0	0	1	0	NA	NA	NA	1	1	1	0	0	0	1	0	0	0	1	0	1	1	2	1	1	1	0	1	0	0	0	0	0	1	0	1	0	0	0	1	1	2	1	1
642	45275	21215	0.650352120399475	3	43.4300003051758	1	0	0	1	0	NA	NA	NA	1	1	1	0	0	0	1	0	0	0	1	0	0	0	3	2	3	3	0	1	0	0	0	0	0	0	0	0	0	0	0	0	1	3	2	1
643	45279	33617	0.237559974193573	2	43.8300018310547	1	0	1	0	0	3	3	NA	1	2	1	0	0	0	0	1	0	0	1	0	0	0	3	0	0	0	0	1	0	0	0	0	0	0	0	0	0	0	0	0	0	1	0	0
644	45281	33596	0.650352120399475	3	57.1699981689453	1	0	0	1	0	NA	NA	NA	1	1	0	1	0	0	1	0	0	0	1	0	0	1	4	2	1	1	0	1	0	0	0	0	0	0	0	1	0	0	0	0	0	1	1	1
645	45285	78728	0.740981161594391	3	71.5	1	0	0	1	0	NA	NA	NA	1	1	1	0	0	0	0	0	1	0	1	0	0	0	3	0	1	1	0	0	0	0	0	0	0	0	0	0	0	0	0	0	0	1	0	0
646	45289	31705	1.34623599052429	3	80.1699981689453	1	0	0	1	0	NA	NA	NA	1	0	1	0	0	0	1	0	0	0	1	0	0	1	3	1	1	1	0	1	0	0	0	0	0	0	0	0	0	0	0	0	0	4	1	1
647	45294	79762	0.345633208751678	2	34.7200012207031	1	0	1	0	0	3	4	NA	1	2	0	1	0	0	1	0	0	0	1	0	0	0	3	1	1	2	0	1	0	0	0	0	0	0	0	0	0	0	0	0	0	2	0	0
648	45303	32811	1.13257789611816	2	52.4799995422363	1	0	1	0	0	4	4	NA	1	1	1	0	0	0	1	0	0	0	0	NA	1	1	5	2	0	1	0	1	0	0	1	0	0	1	0	1	0	1	0	3	1	3	1	1
649	45307	92227	1.18287169933319	2	89.1903305053711	1	0	1	0	0	4	4	NA	1	1	1	0	0	0	1	0	0	0	0	NA	1	1	3	2	2	1	0	1	0	0	0	0	0	0	0	0	0	0	0	0	0	2	5	1
650	45311	8520	1.31861400604248	3	51.2200012207031	1	0	0	1	0	NA	NA	NA	0	1	1	0	0	0	0	1	0	0	1	0	0	0	1	0	0	0	0	0	0	0	0	0	0	0	0	0	0	0	0	0	0	1	0	1
651	45312	71654	0.548940300941467	3	36.6199989318848	1	0	0	1	0	NA	NA	NA	1	2	1	0	0	0	0	0	1	0	1	0	0	0	3	1	0	0	0	1	0	0	0	0	0	0	0	0	0	0	0	0	1	3	1	1
652	45314	80221	1.34623599052429	3	32.1699981689453	1	0	0	1	0	NA	NA	NA	1	0	0	0	1	0	1	0	0	0	1	0	2	1	2	2	1	1	1	1	0	0	1	1	1	0	0	0	1	1	0	5	0	3	3	0
653	45317	66749	1.44992291927338	2	33.5800018310547	1	0	1	0	0	3	3	NA	0	1	1	0	0	0	0	1	0	0	1	0	0	0	4	0	0	0	0	0	0	0	0	0	0	0	0	0	0	0	0	0	0	5	0	0
654	45322	48198	1.90709853172302	2	45.2799987792969	1	0	1	0	0	4	4	NA	0	2	1	0	0	0	0	1	0	0	1	0	1	1	3	2	1	1	1	1	0	0	1	1	0	1	1	0	1	1	0	6	0	1	4	1
655	45328	92802	1.17668056488037	2	182.399993896484	1	0	1	0	0	4	4	NA	0	2	1	0	0	0	1	0	0	0	1	0	0	0	3	2	1	1	0	0	0	0	0	0	0	0	0	0	0	0	0	0	0	3	1	1
656	45330	23567	0.328643977642059	2	82.4300003051758	1	0	1	0	0	4	4	NA	1	3	1	0	0	0	1	0	0	0	1	0	3	0	5	3	1	1	0	1	0	0	0	0	0	0	0	0	0	0	0	0	0	3	5	1
657	45334	66101	0.485676199197769	3	84.7799987792969	1	0	0	1	0	NA	NA	NA	1	2	1	0	0	0	0	0	1	0	1	0	1	1	2	0	0	1	0	1	0	0	0	0	0	1	0	0	0	0	0	1	0	2	0	0
658	45336	71671	0.585143983364105	3	33.9500007629395	1	0	0	1	0	NA	NA	NA	1	1	1	0	0	0	0	1	0	0	1	0	3	0	3	2	0	0	1	1	0	0	0	1	0	0	0	1	0	0	0	1	0	1	0	0
659	45338	20010	1.2966570854187	3	19.75	1	0	0	1	0	NA	NA	NA	0	1	1	0	0	0	1	0	0	0	1	0	2	0	3	1	0	0	0	0	0	0	0	0	0	0	0	0	0	0	0	0	0	4	0	0
660	45342	77077	0.52559506893158	3	40.0499992370605	1	0	0	1	0	NA	NA	NA	0	3	0	0	1	0	0	1	0	0	1	0	0	1	3	1	1	1	0	1	0	0	0	0	0	0	0	0	0	0	0	0	0	2	4	1
661	45344	4757	0.650352120399475	3	38.8611679077148	1	0	0	1	0	NA	NA	NA	1	1	1	0	0	0	1	0	0	0	1	0	0	0	3	2	1	1	0	1	0	0	0	0	0	0	0	0	0	0	0	0	0	3	1	1
662	45351	30009	1.34623599052429	3	47.5499992370605	1	0	0	1	0	NA	NA	NA	1	0	0	1	0	0	1	0	0	0	1	0	1	1	2	2	1	1	1	1	0	0	1	0	0	1	1	1	1	1	0	5	1	2	3	1
663	45357	46410	1.27934563159943	2	23.9699993133545	1	0	1	0	0	4	4	NA	1	0	1	0	0	0	1	0	0	0	1	0	0	0	3	0	2	2	0	0	0	0	0	0	0	0	0	0	0	0	0	0	0	3	0	1
664	45366	29210	6.60786056518555	3	89.6794509887695	1	0	0	1	0	NA	NA	NA	0	0	1	0	0	0	1	0	0	0	0	NA	0	1	4	2	2	2	1	1	0	0	1	0	1	1	0	1	0	0	0	3	0	1	5	1
665	45369	30047	0.837501287460327	3	68.8696670532227	1	0	0	1	0	NA	NA	NA	1	1	0	1	0	0	0	0	1	0	1	0	0	1	3	0	1	1	0	1	0	0	0	0	0	0	0	0	0	0	1	1	0	2	0	1
666	45370	66441	1.7103146314621	2	55.9799995422363	1	0	1	0	0	2	2	NA	0	1	1	0	0	0	1	0	0	0	1	0	0	1	3	2	2	2	1	1	1	0	1	0	0	0	1	1	1	1	0	5	0	2	4	1
667	45376	10950	0.279390037059784	2	37.5	1	0	1	0	0	4	4	NA	1	2	1	0	0	0	1	0	0	0	1	0	1	0	5	1	0	2	0	0	0	0	1	0	0	1	0	1	0	1	0	3	0	5	5	1
668	45377	2302	2.87211966514587	3	83.7200012207031	1	0	0	1	0	NA	NA	NA	0	1	1	0	0	0	0	1	0	0	0	NA	0	0	3	0	0	0	0	0	0	0	0	0	0	0	0	0	0	0	0	0	0	3	0	0
669	45378	76107	0.571408689022064	2	43.1500015258789	1	0	1	0	0	2	2	NA	1	1	1	0	0	0	1	0	0	0	1	0	0	0	1	2	1	1	0	1	0	0	0	0	0	0	0	0	0	0	0	0	0	2	3	1
670	45379	7201	1.7779598236084	2	21.5682163238525	1	0	1	0	0	4	4	NA	0	1	1	0	0	0	1	0	0	0	1	0	0	1	1	3	0	0	0	1	0	1	1	1	1	1	1	1	0	0	1	7	0	1	1	1
671	45382	61802	1.32290375232697	2	55.5	0	0	1	0	0	4	4	NA	1	2	1	0	0	0	0	1	0	0	0	NA	3	1	3	2	2	2	0	0	0	0	0	0	0	0	0	0	0	0	0	0	0	3	5	1
672	45385	17104	0.650352120399475	3	40.7999992370605	1	0	0	1	0	NA	NA	NA	1	1	0	1	0	0	1	0	0	0	1	0	0	1	3	1	1	1	1	1	0	0	0	0	0	0	1	1	0	1	1	3	1	3	1	0
673	45386	34714	0.271916776895523	2	40.1300010681152	1	0	1	0	0	3	3	NA	1	3	1	0	0	0	0	1	0	0	1	0	0	0	4	0	1	1	0	1	0	0	0	0	0	1	0	0	0	1	1	3	1	2	1	0
674	45389	32118	0.4334916472435	3	35.5200004577637	1	0	0	1	0	NA	NA	NA	1	2	1	0	0	0	0	0	1	0	1	0	0	1	1	2	2	3	0	1	0	0	0	0	1	1	0	0	0	0	0	2	1	5	2	1
675	45391	76543	0.522847473621368	2	141.550003051758	1	0	1	0	0	4	4	NA	1	1	1	0	0	0	0	1	0	0	1	0	1	1	3	0	0	0	0	0	0	0	0	0	0	0	0	0	0	0	0	0	0	3	2	1
676	45394	48213	1.14722013473511	3	71.5500030517578	1	0	0	1	0	NA	NA	NA	0	1	1	0	0	0	1	0	0	0	1	0	0	1	4	2	0	1	0	1	0	0	0	0	0	0	0	1	0	1	0	1	1	2	1	0
677	45397	8234	1.48460924625397	2	29.0422840118408	1	0	1	0	0	4	4	NA	1	1	1	0	0	0	1	0	0	0	0	NA	1	1	4	2	2	1	1	1	0	0	1	0	0	1	1	1	0	1	0	4	0	3	2	1
678	45398	78245	0.426273345947266	3	33.2200012207031	1	0	0	1	0	NA	NA	NA	1	2	0	1	0	0	1	0	0	0	1	0	0	1	2	1	0	1	0	0	0	0	1	0	0	0	0	1	0	1	0	2	0	2	1	0
679	45402	32707	0.404887974262238	2	380.450012207031	1	0	1	0	0	2	2	NA	1	1	0	1	0	0	1	0	0	0	1	0	0	1	4	0	1	1	0	1	0	0	0	0	0	0	0	0	0	0	0	0	1	1	1	1
680	45408	93536	1.93718993663788	2	55.1500015258789	1	0	1	0	0	3	3	NA	1	0	1	0	0	0	1	0	0	0	1	0	0	1	3	0	1	1	0	0	0	0	0	0	0	0	0	0	0	0	0	0	0	3	0	0
681	45411	90201	1.12615501880646	2	36.2680511474609	1	0	1	0	0	4	4	NA	0	1	1	0	0	0	1	0	0	0	1	0	0	1	3	3	1	2	0	1	0	0	0	0	0	1	0	0	0	0	0	1	1	4	0	1
682	45412	78245	0.673823952674866	2	57.0187149047852	1	0	1	0	0	4	4	NA	1	2	1	0	0	0	0	1	0	0	1	0	0	1	5	2	0	1	0	1	0	0	1	0	0	0	0	1	0	0	1	2	1	5	2	1
683	45414	33178	1.01511764526367	2	66.5	0	0	1	0	0	4	4	NA	1	1	0	0	1	0	0	0	1	0	0	NA	0	1	3	2	2	0	0	1	0	0	0	0	0	0	1	0	0	0	0	1	0	4	3	1
684	45415	77905	0.758444547653198	2	85.870002746582	1	0	1	0	0	4	4	NA	1	1	1	0	0	0	1	0	0	0	1	0	0	1	3	3	0	0	0	1	0	0	0	0	0	0	0	1	0	0	0	0	0	4	0	1
685	45417	90037	1.61048197746277	2	154.050003051758	1	0	1	0	0	4	4	NA	1	0	1	0	0	0	1	0	0	0	1	0	0	1	4	1	2	2	0	1	0	0	1	0	0	0	1	0	0	0	0	2	0	2	1	1
686	45417	90037	1.61048197746277	2	154.050003051758	1	0	1	0	0	4	4	NA	1	0	1	0	0	0	1	0	0	0	1	0	0	1	4	1	2	2	0	1	0	0	1	0	0	0	1	0	0	0	0	2	0	2	1	1
687	45422	80915	2.35573029518127	2	65.879997253418	1	0	1	0	0	2	2	NA	0	2	0	1	0	0	0	0	1	0	1	0	0	0	5	1	0	0	0	0	0	0	0	0	0	0	0	0	0	0	0	0	0	3	2	1
688	45424	77423	0.583028376102448	2	52.3499984741211	1	0	1	0	0	4	4	NA	1	4	0	1	0	0	0	0	1	0	0	NA	0	0	3	1	0	0	0	1	0	0	0	0	0	0	0	0	0	0	0	0	0	3	5	0
689	45427	23103	0.360787153244019	2	40.4799995422363	1	0	1	0	0	3	3	NA	1	2	0	0	1	0	0	1	0	0	1	0	0	0	3	2	1	2	0	1	0	0	0	0	0	0	0	0	0	0	0	0	0	1	5	0
690	45431	76012	0.271925896406174	2	40.9300003051758	1	0	1	0	0	3	3	NA	1	2	1	0	0	0	0	0	1	0	1	0	0	0	3	0	0	0	0	0	0	0	0	0	0	0	0	0	0	0	0	0	0	1	0	0
691	45432	10467	1.45819175243378	2	166.630004882812	0	0	1	0	0	4	3	NA	1	1	1	0	0	0	0	1	0	0	0	NA	0	1	3	1	1	1	0	0	0	0	0	0	0	0	0	0	0	0	0	0	0	3	1	0
692	45445	48174	1.04533183574677	3	73.1999969482422	1	0	0	1	0	NA	NA	NA	1	1	0	0	1	0	0	0	0	1	1	0	0	0	3	0	0	0	0	1	0	0	0	0	0	0	0	0	0	0	0	0	1	3	0	0
693	45448	75227	1.2966570854187	3	51.1300010681152	1	0	0	1	0	NA	NA	NA	0	1	0	0	1	0	1	0	0	0	1	0	0	1	1	0	1	0	0	1	0	0	0	0	0	0	0	0	0	0	0	0	0	5	1	1
694	45449	32835	0.950669467449188	2	72.7300033569336	1	0	1	0	0	3	3	NA	0	2	0	1	0	0	0	0	1	0	0	NA	0	1	3	1	1	1	0	1	0	0	0	0	0	0	0	1	0	0	0	0	0	1	0	1
695	45451	49203	0.4334916472435	3	30.2299995422363	1	0	0	1	0	NA	NA	NA	1	2	1	0	0	0	0	1	0	0	1	0	1	1	3	1	0	0	0	1	0	0	0	0	0	0	0	0	0	0	0	0	0	3	0	1
696	45452	70806	0.377146273851395	3	54.3499984741211	1	0	0	1	0	NA	NA	NA	1	2	1	0	0	0	1	0	0	0	1	0	1	1	3	3	1	0	0	1	0	0	0	0	0	0	0	1	1	0	0	1	0	5	1	1
697	45455	78575	1.70522832870483	2	34.0699996948242	1	0	1	0	0	1	1	NA	0	1	0	1	0	0	1	0	0	0	1	0	0	1	5	2	2	2	0	1	0	0	0	0	0	0	0	0	0	0	0	0	0	2	2	0
698	45457	91802	1.21797549724579	2	18.2800006866455	1	0	1	0	0	1	1	NA	0	3	1	0	0	0	NA	NA	NA	NA	1	0	3	0	2	0	0	0	1	0	0	0	0	0	0	0	0	0	0	0	0	0	0	5	0	0
699	45463	25401	0.650352120399475	3	37.75	1	0	0	1	0	NA	NA	NA	1	1	1	0	0	0	1	0	0	0	1	0	0	1	2	1	1	0	0	1	0	0	0	0	0	0	0	0	0	0	0	0	0	1	1	0
700	45465	79901	2.97315239906311	2	33.5699996948242	1	0	1	0	0	4	4	NA	0	1	1	0	0	0	0	0	1	0	1	0	0	1	3	1	1	1	0	0	0	0	0	0	0	0	0	0	0	0	0	0	0	3	0	1
701	45468	40214	0.426273345947266	3	23.9300003051758	1	0	0	1	0	NA	NA	NA	1	2	0	1	0	0	1	0	0	0	1	0	2	1	1	1	1	0	1	0	0	0	0	0	0	0	0	0	0	0	0	0	0	5	0	0
702	45474	33404	0.263617724180222	3	71.2699966430664	1	0	0	1	0	NA	NA	NA	1	3	0	1	0	0	0	0	1	0	1	0	0	1	4	2	2	2	0	1	0	0	0	0	0	0	0	0	0	0	0	0	1	3	2	1
703	45476	85205	0.21183480322361	2	22.4300003051758	1	0	1	0	0	1	1	NA	1	2	1	0	0	0	1	0	0	0	1	0	0	0	2	1	0	0	0	1	0	0	0	0	0	0	0	0	0	0	0	0	0	3	0	0
704	45477	93727	0.524920165538788	2	36.4300003051758	1	0	1	0	0	4	4	NA	1	2	1	0	0	0	1	0	0	0	1	0	0	0	3	2	1	1	0	1	0	0	0	0	0	0	0	1	0	0	0	0	0	1	2	1
705	45482	67219	1.42858862876892	3	92.5500030517578	1	0	0	1	0	NA	NA	NA	0	1	1	0	0	0	0	0	1	0	1	0	0	1	3	1	0	0	0	1	0	0	0	0	0	1	0	1	1	0	0	2	1	1	0	1
706	45497	90061	2.65156841278076	2	30.1299991607666	1	0	1	0	0	3	3	NA	0	1	0	1	0	0	1	0	0	0	0	NA	0	0	4	2	2	2	1	1	0	0	1	0	0	0	1	0	0	0	0	2	0	3	0	1
707	45532	99344	1.27934563159943	2	81.3499984741211	1	0	1	0	0	4	3	NA	1	0	1	0	0	0	1	0	0	0	1	0	0	0	3	2	0	1	0	1	0	0	0	0	0	1	0	0	0	0	0	1	1	2	0	1
708	45536	19104	0.661364734172821	3	35.4300003051758	1	0	0	1	0	NA	NA	NA	1	1	1	0	0	0	0	1	0	0	1	0	0	1	3	2	2	2	0	1	0	0	0	0	0	0	0	1	0	1	0	1	0	3	1	1
709	45543	77520	0.764678716659546	3	54.0999984741211	1	0	0	1	0	NA	NA	NA	0	2	0	1	0	0	0	0	1	0	1	0	0	1	2	1	1	1	0	1	0	0	0	0	0	0	0	1	0	1	0	1	1	2	1	0
710	45553	85203	2.49412822723389	2	303.9189453125	1	0	1	0	0	4	4	NA	1	0	1	0	0	0	0	1	0	0	1	0	1	1	3	1	0	0	0	1	0	0	0	0	0	0	0	0	0	1	0	1	0	4	1	1
711	45556	33579	8.90385818481445	3	68.28271484375	1	0	0	1	0	NA	NA	NA	0	0	1	0	0	0	1	0	0	0	1	0	0	1	3	2	1	2	0	1	0	0	0	0	0	1	0	0	0	0	0	1	0	2	0	0
712	45557	74743	0.426273345947266	3	87.9800033569336	1	0	0	1	0	NA	NA	NA	1	2	1	0	0	0	1	0	0	0	1	0	0	1	3	1	1	1	0	1	0	0	0	0	0	1	0	1	0	0	0	1	0	1	4	1
713	45567	33598	0.426273345947266	3	28.229549407959	1	0	0	1	0	NA	NA	NA	1	2	0	0	1	0	1	0	0	0	1	0	0	1	5	2	0	0	0	1	0	0	0	0	0	0	0	0	0	0	0	0	1	5	2	1
714	45576	44515	0.522847473621368	2	61.8300018310547	1	0	1	0	0	3	3	NA	1	1	0	1	0	0	0	1	0	0	1	0	0	0	4	0	0	2	0	1	0	0	0	0	0	0	0	0	0	0	0	0	1	2	5	0
715	45578	80906	0.377146273851395	3	39.1900482177734	1	0	0	1	0	NA	NA	NA	1	2	1	0	0	0	1	0	0	0	1	0	0	0	3	1	1	2	0	1	0	0	0	0	0	0	0	1	0	0	0	0	1	3	0	0
716	45580	10553	0.650352120399475	3	95.1500015258789	1	0	0	1	0	NA	NA	NA	1	1	0	1	0	0	1	0	0	0	1	0	0	1	5	1	1	2	0	1	0	0	0	0	0	0	0	1	0	0	0	0	0	3	0	1
717	45583	37217	0.295352578163147	3	48.7228851318359	1	0	0	1	0	NA	NA	NA	1	3	1	0	0	0	0	0	1	0	1	0	0	0	3	2	0	0	0	1	0	0	0	0	0	0	0	0	0	0	0	0	0	1	2	1
718	45584	79603	1.12615501880646	2	62.8699989318848	1	0	1	0	0	3	3	NA	0	1	1	0	0	0	1	0	0	0	1	0	0	0	3	2	0	1	0	1	0	0	0	0	0	0	0	1	0	0	0	0	0	3	0	1
719	45586	75007	0.602628946304321	2	78.237548828125	1	0	1	0	0	3	3	NA	1	2	1	0	0	0	0	0	1	0	1	0	0	0	3	1	1	2	0	1	0	0	0	0	0	0	0	0	0	0	0	0	0	4	0	0
720	45593	85225	0.263617724180222	3	46.3499984741211	1	0	0	1	0	NA	NA	NA	1	3	1	0	0	0	0	1	0	0	1	0	0	0	3	2	2	2	0	1	0	0	0	0	0	0	0	0	0	0	0	0	0	3	5	1
721	45594	71109	0.650352120399475	3	36.2671165466309	1	0	0	1	0	NA	NA	NA	1	1	1	0	0	0	1	0	0	0	1	0	2	1	4	2	0	1	0	1	1	1	1	1	1	1	1	1	0	1	0	8	0	3	0	1
722	45601	37042	0.404887974262238	2	22.3500003814697	1	0	1	0	0	3	3	NA	1	1	1	0	0	0	1	0	0	0	1	0	0	1	4	2	2	2	0	1	0	0	0	0	0	0	0	0	0	0	0	0	0	3	1	0
723	45604	7305	0.849893987178802	3	136.619995117188	1	0	0	1	0	NA	NA	NA	0	2	1	0	0	0	1	0	0	0	1	0	1	1	5	2	3	3	1	1	0	0	0	0	0	0	1	0	0	0	0	1	0	3	5	1
724	45605	19904	0.259228110313416	3	38.2648849487305	1	0	0	1	0	NA	NA	NA	1	3	0	1	0	0	1	0	0	0	1	0	0	0	4	1	1	1	0	1	0	0	0	0	0	0	0	0	0	0	0	0	1	2	0	1
725	45606	27545	0.419090658426285	2	46.2000007629395	1	0	1	0	0	4	4	NA	1	2	1	0	0	0	0	1	0	0	1	0	0	0	4	2	2	2	0	1	0	0	0	0	0	0	0	0	0	0	0	0	0	3	1	1
726	45608	17104	0.377146273851395	3	43.7299995422363	1	0	0	1	0	NA	NA	NA	1	2	1	0	0	0	1	0	0	0	1	0	0	1	3	1	0	0	0	1	0	0	0	0	0	0	0	0	0	0	0	0	0	1	2	0
727	45610	32211	0.387141853570938	3	94.4800033569336	1	0	0	1	0	NA	NA	NA	1	2	1	0	0	0	0	0	1	0	1	0	1	1	2	2	0	0	0	1	0	0	0	0	0	0	0	0	0	0	0	0	0	3	3	1
728	45612	27514	0.383532673120499	3	25.4500007629395	1	0	0	1	0	NA	NA	NA	1	2	0	1	0	0	0	0	1	0	1	0	0	0	3	0	0	1	0	1	0	0	0	0	0	0	0	0	0	1	0	1	1	3	2	0
729	45615	92545	0.546780288219452	2	27.1696166992188	1	0	1	0	0	3	3	NA	0	2	1	0	0	0	0	0	1	0	1	0	0	0	3	2	0	1	0	0	0	0	0	0	0	0	0	0	0	0	0	0	0	4	2	0
730	45616	49457	0.64489072561264	2	44.9199981689453	1	0	1	0	0	1	1	NA	1	1	1	0	0	0	0	1	0	0	1	0	0	0	3	0	0	0	0	1	0	0	0	0	0	0	0	0	0	0	0	0	0	3	0	0
731	45618	19808	0.661364734172821	3	58.8904991149902	1	0	0	1	0	NA	NA	NA	1	1	1	0	0	0	0	1	0	0	1	0	0	0	2	0	1	2	0	0	0	0	0	0	0	0	0	1	0	0	0	0	0	1	1	0
732	45625	10034	0.519517123699188	2	50.3300018310547	1	0	1	0	0	3	2	NA	0	2	0	1	0	0	1	0	0	0	1	0	0	0	2	1	0	0	0	1	0	0	0	0	0	0	0	0	0	1	1	2	1	5	2	0
733	45640	30093	0.487130582332611	2	31.0699996948242	1	0	1	0	0	4	4	NA	1	2	1	0	0	0	0	0	1	0	1	0	0	1	3	1	1	1	0	1	0	0	0	0	0	0	0	0	0	0	0	0	0	3	1	0
734	45646	43026	0.523359000682831	2	45.9799995422363	1	0	1	0	0	3	3	NA	1	2	0	0	1	0	1	0	0	0	1	0	0	1	5	3	1	2	0	1	0	0	1	0	0	0	1	1	1	1	0	4	1	2	0	1
735	45652	39828	5.60760736465454	2	32.5999984741211	1	0	1	0	0	4	4	NA	0	0	0	1	0	0	0	1	0	0	1	0	0	0	5	1	0	0	0	0	0	0	0	0	0	0	0	0	0	0	0	0	0	5	0	0
736	45654	95687	3.95114779472351	3	29.5637168884277	1	0	0	1	0	NA	NA	NA	1	0	0	1	0	0	1	0	0	0	1	0	0	0	3	0	0	2	0	0	0	0	0	0	0	0	0	0	0	0	0	0	0	4	0	1
737	45658	63385	0.263168424367905	2	115.720001220703	1	0	1	0	0	4	4	NA	1	3	0	1	0	0	0	1	0	0	1	0	3	0	3	2	1	2	0	1	0	0	0	0	0	1	0	1	0	1	0	2	0	3	1	0
738	45660	71109	1.66979122161865	3	115.400001525879	1	0	0	1	0	NA	NA	NA	0	1	0	1	0	0	0	0	1	0	1	0	0	1	5	1	0	1	0	1	0	0	0	0	0	0	0	0	0	0	0	0	0	2	0	0
739	45663	32811	0.485676199197769	3	49.3210487365723	1	0	0	1	0	NA	NA	NA	1	2	1	0	0	0	0	0	1	0	1	0	0	0	2	2	0	0	0	1	0	0	0	0	0	0	0	0	0	0	0	0	0	2	0	1
740	45665	19114	0.319796502590179	2	19.1000003814697	1	0	1	0	0	4	4	NA	1	3	0	0	1	0	1	0	0	0	1	0	0	1	5	3	0	0	0	1	0	0	0	0	0	1	1	1	1	1	1	5	1	2	1	1
741	45668	10701	1.17203438282013	2	33.6800003051758	1	0	1	0	0	1	2	NA	0	1	1	0	0	0	0	1	0	0	1	0	3	0	3	1	0	0	0	0	0	0	0	0	0	0	0	0	0	0	0	0	0	5	0	0
742	45698	80234	0.202135935425758	2	24.6000003814697	1	0	1	0	0	2	2	NA	1	1	1	0	0	0	1	0	0	0	1	0	0	0	3	1	2	0	0	1	0	0	0	0	0	0	0	0	0	0	0	0	0	1	0	0
743	45705	89410	0.243194714188576	2	48.0381164550781	1	0	1	0	0	4	4	NA	1	2	1	0	0	0	0	0	1	0	1	0	0	0	3	0	1	1	0	1	0	0	0	0	0	0	0	0	0	0	0	0	0	2	1	1
744	45706	91505	0.752876579761505	2	92.3000030517578	1	0	1	0	0	2	2	NA	0	1	0	1	0	0	1	0	0	0	1	0	1	0	3	2	1	1	1	1	1	1	1	0	0	1	1	0	0	1	0	6	1	4	2	0
745	45707	92782	0.346213281154633	2	33.7999992370605	1	0	1	0	0	3	3	NA	1	4	0	0	1	0	0	1	0	0	0	NA	0	1	3	2	1	1	0	1	0	0	0	0	0	0	1	1	0	0	0	1	0	3	0	0
746	45708	92604	0.382007986307144	2	46.5200004577637	1	0	1	0	0	3	4	NA	1	1	0	1	0	0	1	0	0	0	1	0	1	0	3	2	1	1	0	1	0	0	0	0	0	0	0	0	0	0	0	0	0	3	5	1
747	45709	75702	0.333825200796127	3	217.669998168945	1	0	0	1	0	NA	NA	NA	1	3	1	0	0	0	0	0	1	0	1	0	1	1	5	2	2	2	0	1	0	0	0	0	0	0	0	0	0	0	0	0	0	3	5	1
748	45711	11218	1.64693796634674	3	64.0699996948242	1	0	0	1	0	NA	NA	NA	0	4	1	0	0	0	0	0	1	0	0	NA	0	1	2	3	1	2	1	1	0	0	0	1	0	1	1	0	0	0	0	3	0	1	2	1
749	45713	23224	0.18686930835247	3	55.9500007629395	1	0	0	1	0	NA	NA	NA	1	4	0	1	0	0	0	1	0	0	1	0	0	0	3	2	1	1	0	1	0	0	0	0	0	0	0	1	0	0	0	0	1	4	0	1
750	45715	63116	0.650352120399475	3	55.6800003051758	1	0	0	1	0	NA	NA	NA	1	1	1	0	0	0	1	0	0	0	1	0	0	1	3	1	1	1	0	1	0	0	0	0	0	0	0	0	0	0	0	0	1	1	1	1
751	45721	32905	0.377146273851395	3	32.2299995422363	1	0	0	1	0	NA	NA	NA	1	2	1	0	0	0	1	0	0	0	1	0	2	1	3	2	1	0	0	1	0	0	1	0	0	1	1	1	0	1	0	4	1	2	3	1
752	45722	8817	0.219801872968674	2	145.919998168945	1	0	1	0	0	4	4	NA	1	3	0	0	1	0	0	0	1	0	1	0	0	1	4	0	0	1	0	1	0	0	0	1	0	0	0	0	0	1	0	2	0	3	1	1
753	45723	78242	0.758444547653198	2	158.771621704102	1	0	1	0	0	4	4	NA	1	1	1	0	0	0	1	0	0	0	1	0	1	0	2	2	1	1	0	1	0	0	0	0	0	1	1	1	0	1	0	3	1	3	2	1
754	45724	95605	0.243194714188576	2	19.5499992370605	1	0	1	0	0	3	3	NA	1	2	1	0	0	0	0	0	1	0	1	0	0	0	3	0	0	0	0	0	0	0	0	0	0	0	0	0	0	0	0	0	0	3	2	1
755	45725	90063	2.65156841278076	2	58.9543838500977	1	0	1	0	0	3	3	NA	0	1	1	0	0	0	1	0	0	0	0	NA	1	1	3	0	1	1	0	0	0	0	0	0	0	0	0	1	0	0	0	0	0	1	0	1
756	45728	78652	0.976495802402496	2	39.0547180175781	1	0	1	0	0	4	4	NA	1	1	1	0	0	0	0	1	0	0	1	0	0	0	3	1	2	2	0	1	0	0	0	0	0	0	0	1	0	0	0	0	0	1	2	1
757	45740	6002	0.229352653026581	3	35.2200012207031	1	0	0	1	0	NA	NA	NA	1	3	0	0	1	0	1	0	0	0	1	0	0	1	4	2	1	2	1	1	0	0	1	0	0	1	1	1	0	1	0	4	0	1	5	1
758	45748	75052	0.760706663131714	2	44.0800018310547	1	0	1	0	0	3	4	NA	1	1	0	1	0	0	1	0	0	0	1	0	0	0	3	2	2	0	0	0	0	0	0	0	0	0	0	0	0	0	0	0	0	3	3	1
759	45770	78210	1.0065211057663	2	62.6681175231934	1	0	1	0	0	3	4	NA	1	0	1	0	0	0	0	1	0	0	1	0	0	0	3	1	3	3	0	1	0	0	0	0	0	0	0	0	0	0	0	0	0	2	2	1
760	45777	10459	3.01226043701172	2	28.7158832550049	1	0	1	0	0	4	4	NA	1	0	0	1	0	0	1	0	0	0	0	NA	0	1	3	2	2	2	0	1	0	1	0	0	0	0	0	0	0	0	0	1	0	3	2	1
761	45783	77502	0.211197808384895	2	125.720001220703	1	0	1	0	0	3	3	NA	1	3	0	1	0	0	1	0	0	0	1	0	0	1	4	0	1	1	0	1	0	0	0	0	0	0	0	0	0	0	0	0	0	2	1	1
762	45786	15057	0.426273345947266	3	47.2999992370605	1	0	0	1	0	NA	NA	NA	1	2	1	0	0	0	1	0	0	0	1	0	0	0	1	2	1	1	0	1	0	0	0	0	0	0	0	0	0	0	0	0	0	4	2	1
763	45787	78332	0.23059555888176	2	30.7800006866455	1	0	1	0	0	2	2	NA	1	1	1	0	0	0	1	0	0	0	1	0	1	1	3	1	2	2	1	0	1	1	0	1	1	0	1	1	0	1	1	7	0	5	0	0
764	45788	10458	0.280509203672409	2	66.4499969482422	1	0	1	0	0	4	4	NA	1	4	0	1	0	0	0	0	1	0	1	0	0	1	3	2	2	1	1	1	0	0	1	1	1	1	1	0	1	1	0	7	0	2	2	1
765	45789	92407	0.675833821296692	2	33.5	1	0	1	0	0	3	3	NA	1	2	0	1	0	0	0	0	1	0	1	0	1	1	4	2	1	1	0	1	0	0	0	0	0	0	0	1	0	0	0	0	0	2	2	1
766	45790	67207	0.428022176027298	2	47.4199981689453	1	0	1	0	0	4	2	NA	1	3	0	1	0	0	0	1	0	0	0	NA	0	1	4	2	2	1	0	1	0	0	0	0	0	0	0	0	0	0	0	0	0	4	1	0
767	45799	77494	1.05726492404938	2	32.9799995422363	1	0	1	0	0	3	3	NA	0	4	0	0	1	0	0	0	1	0	0	NA	0	1	1	2	1	2	0	1	0	0	0	1	0	0	0	0	0	0	0	1	0	4	2	0
768	45803	32308	0.4334916472435	3	251.050003051758	1	0	0	1	0	NA	NA	NA	1	2	1	0	0	0	0	1	0	0	1	0	0	1	4	1	1	1	0	0	0	0	0	0	0	0	0	0	0	0	0	0	0	3	1	0
769	45805	6340	1.34623599052429	3	25.3799991607666	1	0	0	1	0	NA	NA	NA	1	0	1	0	0	0	1	0	0	0	1	0	1	1	3	2	2	2	1	1	1	1	1	1	1	1	1	1	1	1	1	10	0	2	4	1
770	45806	90059	0.300630539655685	3	32.75	1	0	0	1	0	NA	NA	NA	1	2	1	0	0	0	1	0	0	0	1	0	2	0	3	2	2	3	1	1	0	1	0	1	0	0	1	1	0	1	1	5	1	4	0	1
771	45814	85302	0.949436843395233	3	150.619995117188	1	0	0	1	0	NA	NA	NA	1	0	1	0	0	0	1	0	0	0	1	0	0	1	1	3	3	3	1	1	0	0	0	0	0	0	0	1	0	0	0	0	0	5	0	1
772	45819	76801	0.661364734172821	3	49.9899482727051	1	0	0	1	0	NA	NA	NA	1	1	1	0	0	0	0	1	0	0	1	0	0	0	3	1	0	0	0	1	0	0	0	0	1	0	0	1	0	0	0	1	1	5	2	1
773	45832	75051	0.758444547653198	2	78.8241195678711	1	0	1	0	0	4	4	NA	1	1	1	0	0	0	1	0	0	0	1	0	0	0	4	0	1	1	0	0	0	0	0	0	0	0	0	0	0	0	0	0	0	2	0	0
774	45836	78046	0.813804686069489	2	32.7799987792969	1	0	1	0	0	3	4	NA	1	2	1	0	0	0	1	0	0	0	0	NA	1	1	3	2	2	1	1	1	0	0	0	0	0	1	1	1	0	1	0	3	0	3	3	1
775	45841	83655	0.394071042537689	2	58.6984481811523	1	0	1	0	0	4	4	NA	1	1	1	0	0	0	0	0	1	0	1	0	1	1	4	0	0	1	1	1	0	0	1	0	0	1	0	0	1	1	0	4	0	1	0	1
776	45842	35749	0.263617724180222	3	32.3300018310547	1	0	0	1	0	NA	NA	NA	1	3	1	0	0	0	0	1	0	0	1	0	0	1	3	1	0	0	0	1	0	0	0	0	0	0	0	0	0	1	0	1	0	4	0	0
777	45844	78332	0.91522490978241	2	38.5397834777832	1	0	1	0	0	3	3	NA	1	2	0	1	0	0	0	0	1	0	1	0	0	1	3	1	1	1	0	1	0	0	0	0	0	0	0	0	0	0	0	0	0	2	0	0
778	45852	79928	0.640236914157867	2	48.2887153625488	0	0	1	0	0	4	4	NA	1	3	1	0	0	0	0	1	0	0	0	NA	0	1	3	2	2	1	0	0	0	0	0	0	0	0	0	0	0	0	0	0	0	3	0	1
779	45854	90011	2.56126713752747	2	69.415885925293	0	0	1	0	0	4	4	NA	1	0	1	0	0	0	0	0	1	0	0	NA	0	0	1	2	0	1	0	1	0	0	0	0	0	0	0	0	0	0	0	0	1	4	5	1
780	45862	10025	0.705942571163177	2	139.779998779297	1	0	1	0	0	4	4	NA	1	1	0	1	0	0	0	0	1	0	1	0	0	0	1	0	2	2	0	0	0	0	0	0	0	0	0	0	0	0	0	0	0	3	2	1
781	45863	78541	0.345633208751678	2	42.2799987792969	1	0	1	0	0	3	3	NA	1	2	1	0	0	0	1	0	0	0	1	0	0	0	3	0	0	0	0	0	0	0	0	0	0	0	0	0	0	0	0	0	0	1	0	0
782	45864	30310	0.499086380004883	3	205.449996948242	1	0	0	1	0	NA	NA	NA	1	1	1	0	0	0	1	0	0	0	1	0	0	0	3	0	0	0	0	1	0	0	0	0	0	0	0	0	0	0	0	0	0	1	2	0
783	45865	87124	0.687475800514221	2	44.9000015258789	1	0	1	0	0	3	3	NA	1	2	0	1	0	0	0	0	1	0	1	0	0	1	4	1	1	1	0	1	0	0	0	0	1	0	0	0	0	0	0	1	1	2	1	1
784	45870	80210	0.439781755208969	2	42.75	1	0	1	0	0	4	4	NA	1	1	1	0	0	0	1	0	0	0	1	0	0	1	5	2	1	0	0	1	0	0	1	0	0	0	0	0	0	0	0	1	1	4	0	1
785	45872	60643	0.599390208721161	3	29.276782989502	1	0	0	1	0	NA	NA	NA	0	2	0	1	0	0	1	0	0	0	1	0	0	1	4	1	2	1	1	0	0	0	0	0	0	0	0	0	0	0	0	0	0	2	5	0
786	45875	11206	0.184512883424759	2	27.7999992370605	1	0	1	0	0	3	4	NA	1	2	0	1	0	0	1	0	0	0	1	0	0	0	1	2	1	1	0	1	0	0	0	0	0	1	1	1	0	0	0	2	0	2	5	0
787	45878	3102	0.350928574800491	2	17.5	1	0	1	0	0	1	2	NA	1	2	0	1	0	0	1	0	0	0	1	0	1	1	4	1	2	2	0	0	0	0	0	0	0	0	0	0	0	0	0	0	0	2	0	0
788	45879	72370	0.929956495761871	3	27.0499992370605	1	0	0	1	0	NA	NA	NA	0	1	1	0	0	0	0	1	0	0	1	0	0	1	4	2	2	2	0	1	0	0	0	0	0	0	0	0	0	0	0	0	0	2	0	1
789	45887	95673	0.774026811122894	2	34.3800010681152	1	0	1	0	0	4	4	NA	0	1	1	0	0	0	0	0	1	0	1	0	1	0	3	2	1	2	0	1	0	0	0	0	0	1	0	0	0	1	0	2	0	2	2	1
790	45888	78748	0.91522490978241	2	52.2799987792969	1	0	1	0	0	4	3	NA	1	2	0	1	0	0	0	0	1	0	1	0	0	1	3	2	2	2	0	1	0	0	0	0	0	0	0	0	0	0	0	0	0	1	5	0
791	45892	29420	0.650352120399475	3	52.9799995422363	1	0	0	1	0	NA	NA	NA	1	1	1	0	0	0	1	0	0	0	1	0	0	1	3	1	2	2	0	1	0	0	0	0	0	0	0	1	0	1	0	1	0	2	3	1
792	45901	78223	0.271925896406174	2	107.879997253418	1	0	1	0	0	3	3	NA	1	2	1	0	0	0	0	1	0	0	1	0	0	0	3	1	1	2	0	1	0	0	0	0	0	0	0	0	0	0	0	0	0	2	0	0
793	45904	89107	1.98933637142181	2	52.9000015258789	1	0	1	0	0	4	4	NA	1	0	1	0	0	0	1	0	0	0	0	NA	3	1	4	3	0	0	0	1	0	0	0	0	0	0	0	1	0	0	0	0	0	3	1	1
794	45905	89030	0.758444547653198	2	67.1800003051758	1	0	1	0	0	4	4	NA	1	1	1	0	0	0	1	0	0	0	1	0	0	0	3	0	1	1	0	0	1	0	0	0	0	0	0	0	0	0	0	1	0	3	2	1
795	45915	53402	1.34623599052429	3	61	1	0	0	1	0	NA	NA	NA	1	0	1	0	0	0	1	0	0	0	1	0	0	1	2	1	1	0	0	0	0	0	0	0	0	0	0	0	0	0	0	0	0	3	0	0
796	45916	95503	8.04402446746826	2	59.4481658935547	0	0	1	0	0	4	4	NA	1	0	1	0	0	0	0	1	0	0	0	NA	0	1	5	2	3	1	0	0	0	0	0	0	0	0	0	0	0	0	0	0	0	1	1	1
797	45918	93614	0.569430530071259	3	60.6699981689453	1	0	0	1	0	NA	NA	NA	0	3	0	1	0	0	0	1	0	0	1	0	1	0	4	2	1	1	0	1	0	0	0	0	0	0	0	0	0	0	0	0	1	4	4	0
798	45921	12309	1.36903238296509	3	105.169998168945	1	0	0	1	0	NA	NA	NA	1	0	1	0	0	0	0	1	0	0	1	0	0	1	3	1	1	1	0	0	0	0	0	0	0	1	0	0	0	0	0	1	0	2	1	1
799	45924	14213	0.682965993881226	2	21	1	0	1	0	0	1	1	NA	1	0	1	0	0	0	1	0	0	0	1	0	0	0	3	0	0	0	0	0	0	0	0	0	0	0	0	0	0	0	0	0	0	5	0	0
800	45929	84067	2.49412822723389	2	47.7000007629395	1	0	1	0	0	4	4	NA	1	0	1	0	0	0	0	0	1	0	1	0	0	0	3	0	0	0	0	0	0	0	0	0	0	0	0	0	0	0	0	0	0	1	0	1
801	45932	78559	0.211197808384895	2	37.4700012207031	1	0	1	0	0	4	4	NA	1	3	0	1	0	0	1	0	0	0	1	0	0	1	3	2	0	0	0	1	0	0	0	0	0	0	0	0	0	0	0	0	0	4	2	1
802	45936	64138	0.650352120399475	3	42.5699996948242	1	0	0	1	0	NA	NA	NA	1	1	1	0	0	0	1	0	0	0	1	0	1	0	5	3	0	0	0	1	0	0	0	0	0	1	1	1	0	1	1	4	0	5	0	1
803	45944	55407	8.71962833404541	2	91.75	0	0	1	0	0	2	3	NA	0	0	1	0	0	0	0	1	0	0	0	NA	0	1	4	0	0	1	0	1	0	0	0	0	0	0	0	0	0	1	0	1	0	2	1	1
804	45947	77004	0.52559506893158	3	40.7193336486816	1	0	0	1	0	NA	NA	NA	0	3	0	1	0	0	0	1	0	0	1	0	0	0	3	0	0	1	0	0	0	0	0	0	0	0	0	0	0	0	0	0	0	2	3	0
805	45952	91915	0.21183480322361	2	22.3199996948242	1	0	1	0	0	1	2	NA	1	2	0	1	0	0	1	0	0	0	1	0	0	1	3	2	1	2	0	1	0	0	0	0	0	0	0	0	0	0	0	0	0	4	0	0
806	45955	89101	0.650352120399475	3	34.7299995422363	1	0	0	1	0	NA	NA	NA	1	1	1	0	0	0	1	0	0	0	1	0	0	0	2	1	3	0	0	1	1	0	1	0	0	0	0	0	0	0	0	2	0	1	0	1
807	45956	39556	1.32633066177368	2	49.2952842712402	1	0	1	0	0	2	2	NA	1	1	1	0	0	0	0	0	1	0	1	0	0	1	3	1	0	0	0	0	0	0	0	0	0	0	0	0	0	0	0	0	0	3	0	0
808	45957	79605	0.345633208751678	2	40.1699981689453	1	0	1	0	0	4	4	NA	1	2	1	0	0	0	1	0	0	0	1	0	0	1	3	2	2	3	0	1	0	0	0	0	0	0	0	1	0	1	0	1	0	1	2	1
809	45962	7017	2.68409419059753	3	81.5299987792969	1	0	0	1	0	NA	NA	NA	0	0	1	0	0	0	1	0	0	0	1	0	0	1	4	2	1	1	0	1	0	0	0	0	0	0	0	0	0	0	0	0	0	1	4	0
810	45969	43512	1.2329113483429	2	82.5800018310547	1	0	1	0	0	4	4	NA	1	1	1	0	0	0	0	1	0	0	1	0	0	0	4	0	2	2	0	1	0	0	0	0	0	0	0	0	0	1	0	1	0	1	2	1
811	45970	78221	0.705942571163177	2	62.3300018310547	1	0	1	0	0	3	4	NA	1	1	1	0	0	0	0	0	1	0	1	0	0	0	3	0	0	1	0	0	0	0	0	0	0	0	0	0	0	1	1	2	0	2	3	0
812	45972	79705	0.373579651117325	2	37.75	1	0	1	0	0	1	1	NA	0	3	1	0	0	0	0	1	0	0	1	0	1	1	5	2	0	1	0	1	0	0	0	0	0	0	0	1	0	0	1	1	0	4	0	1
813	45974	79930	1.28471159934998	2	39.2212829589844	1	0	1	0	0	4	4	NA	0	1	1	0	0	0	1	0	0	0	1	0	0	1	3	0	0	0	0	1	0	0	0	0	0	0	0	1	0	0	0	0	0	2	2	0
814	45977	27604	2.14659667015076	2	34.9300003051758	1	0	1	0	0	4	4	NA	0	1	0	1	0	0	1	0	0	0	1	0	3	1	3	3	1	3	0	1	0	0	0	0	0	0	0	1	1	1	0	2	0	2	3	1
815	45979	67801	2.19547843933105	2	62.9700012207031	0	0	1	0	0	4	4	NA	0	1	1	0	0	0	0	1	0	0	1	0	1	0	3	2	1	1	0	0	0	0	0	0	0	0	0	0	0	0	0	0	0	3	2	1
816	45998	52803	0.523359000682831	2	66.0299987792969	1	0	1	0	0	4	4	NA	1	2	1	0	0	0	1	0	0	0	1	0	0	0	3	2	0	1	0	1	0	0	0	0	0	0	0	1	0	0	0	0	1	4	1	1
817	46004	75707	0.954754531383514	2	49.2739486694336	1	0	1	0	0	3	3	NA	1	1	1	0	0	0	1	0	0	0	1	0	0	1	1	2	1	1	0	1	0	0	0	1	0	0	0	0	0	0	0	1	0	3	1	0
818	46005	93113	1.12615501880646	2	54.7700004577637	1	0	1	0	0	4	4	NA	0	1	0	1	0	0	1	0	0	0	1	0	0	0	1	2	1	2	0	1	0	0	0	0	0	0	0	0	0	0	0	0	0	4	0	1
819	46012	31601	2.12774920463562	3	78.8768844604492	1	0	0	1	0	NA	NA	NA	0	2	1	0	0	0	0	1	0	0	1	0	1	1	5	0	2	2	0	1	0	0	0	0	0	0	0	0	0	0	0	0	0	2	4	0
820	46016	95820	2.19547843933105	2	59.9765510559082	1	0	1	0	0	4	4	NA	0	1	0	1	0	0	0	1	0	0	1	0	0	1	3	3	3	3	0	1	0	0	0	0	0	0	0	0	0	0	0	0	0	4	1	1
821	46017	10453	1.75712561607361	2	69	0	0	1	0	0	4	4	NA	0	2	1	0	0	0	1	0	0	0	0	NA	1	1	3	1	2	2	0	1	0	0	0	0	0	0	0	1	0	0	0	0	0	2	5	0
822	46023	90210	7.87770748138428	3	18.8199996948242	1	0	0	1	0	NA	NA	NA	0	0	0	0	1	0	1	0	0	0	1	0	0	0	3	0	0	0	0	0	0	0	0	0	0	0	0	0	0	0	0	0	0	5	0	0
823	46027	85353	0.345633208751678	2	45.1800003051758	1	0	1	0	0	4	4	NA	1	2	1	0	0	0	1	0	0	0	1	0	0	1	3	2	1	1	0	1	0	0	0	0	0	0	0	1	0	0	0	0	0	3	0	1
824	46029	66441	0.779427468776703	2	33.9700012207031	1	0	1	0	0	4	4	NA	1	1	0	0	1	0	1	0	0	0	1	0	1	0	3	2	0	1	0	1	0	0	1	0	0	1	0	1	0	1	0	3	1	4	0	1
825	46033	95023	0.813804686069489	2	139.820831298828	1	0	1	0	0	4	4	NA	1	2	0	1	0	0	1	0	0	0	0	NA	0	1	4	3	0	1	0	1	0	1	1	0	0	0	0	1	0	1	1	4	1	4	0	1
826	46036	93301	0.260555624961853	3	39.8450508117676	1	0	0	1	0	NA	NA	NA	1	4	1	0	0	0	1	0	0	0	1	0	1	1	3	2	2	1	1	0	0	0	0	1	0	0	0	0	0	0	0	1	1	1	0	0
827	46037	38701	5.75093698501587	3	250.050003051758	1	0	0	1	0	NA	NA	NA	1	0	1	0	0	0	0	0	1	0	1	0	0	1	3	1	1	1	0	1	0	0	0	0	1	0	0	0	0	0	0	1	1	2	5	0
828	46038	92801	2.56126713752747	2	64.0999984741211	0	0	1	0	0	4	4	NA	1	0	1	0	0	0	0	1	0	0	0	NA	0	1	3	1	1	1	0	1	0	0	0	0	0	0	0	1	0	0	0	0	1	4	1	1
829	46039	93033	1.28471159934998	2	39.7228851318359	1	0	1	0	0	3	3	NA	0	1	1	0	0	0	1	0	0	0	1	0	0	0	3	0	1	1	0	1	0	0	0	0	0	1	0	0	0	1	0	2	0	4	0	1
830	46044	92102	0.345633208751678	2	26.9699993133545	1	0	1	0	0	3	3	NA	1	2	1	0	0	0	1	0	0	0	1	0	0	0	3	1	1	1	0	0	0	0	0	0	0	0	0	0	0	0	0	0	0	3	0	1
831	46047	93206	0.813804686069489	2	793.969970703125	1	0	1	0	0	3	3	NA	1	2	0	1	0	0	1	0	0	0	0	NA	0	0	3	2	1	2	0	1	0	0	1	0	0	0	0	0	0	0	0	1	1	2	3	1
832	46048	22407	0.377146273851395	3	23.2700004577637	1	0	0	1	0	NA	NA	NA	1	2	0	1	0	0	1	0	0	0	1	0	0	0	3	0	0	0	0	0	0	0	0	0	0	0	0	0	0	0	0	0	0	3	4	0
833	46055	92201	1.04777204990387	2	48.7125511169434	0	0	1	0	0	4	4	NA	1	2	1	0	0	0	0	1	0	0	0	NA	0	1	3	2	1	1	0	0	0	0	0	0	0	1	1	0	0	1	0	3	0	5	1	1
834	46056	69361	1.32238626480103	2	78.9607849121094	1	0	1	0	0	1	2	NA	1	1	1	0	0	0	0	0	1	0	1	0	1	1	4	1	1	1	0	0	0	0	0	0	0	0	0	0	0	0	0	0	0	2	0	1
835	46058	78227	1.93718993663788	2	258.335876464844	1	0	1	0	0	4	4	NA	1	0	1	0	0	0	1	0	0	0	1	0	1	1	1	1	0	1	0	1	0	0	0	0	0	0	0	0	0	0	0	0	0	1	2	1
836	46060	90745	1.7103146314621	2	49.3219985961914	1	0	1	0	0	1	1	NA	0	1	0	1	0	0	1	0	0	0	1	0	0	0	3	1	1	1	0	1	0	0	0	0	0	0	0	0	0	0	0	0	1	1	0	0
837	46068	29229	2.30328011512756	2	38.549617767334	1	0	1	0	0	4	4	NA	0	2	0	1	0	0	1	0	0	0	1	0	0	1	3	2	2	1	0	1	0	0	0	0	0	0	0	1	0	0	0	0	1	3	2	0
838	46071	79707	1.06410801410675	2	35.0299987792969	0	0	1	0	0	4	4	NA	0	2	1	0	0	0	1	0	0	0	0	NA	1	1	5	3	0	3	1	1	0	0	1	0	0	1	1	1	0	0	1	4	1	4	1	0
839	46084	18102	0.359714210033417	2	294.720001220703	0	0	1	0	0	2	2	NA	1	2	0	1	0	0	0	0	1	0	1	0	1	1	3	2	3	3	0	1	0	0	0	0	0	0	0	0	0	0	0	0	0	3	2	0
840	46087	78363	0.760706663131714	2	39.8181648254395	1	0	1	0	0	4	4	NA	1	1	1	0	0	0	1	0	0	0	1	0	0	1	2	1	1	0	0	1	0	0	0	0	0	0	0	1	0	0	0	0	0	4	5	1
841	46088	91601	0.957602322101593	2	240.880004882812	1	0	1	0	0	4	4	NA	1	1	1	0	0	0	1	0	0	0	1	0	0	0	3	2	2	2	0	1	0	0	1	0	0	0	0	1	0	0	0	1	0	2	1	1
842	46093	60633	1.7103146314621	2	106.769996643066	1	0	1	0	0	3	3	NA	0	1	0	1	0	0	1	0	0	0	1	0	0	0	3	2	1	2	0	1	0	0	0	0	0	0	0	0	0	0	0	0	1	3	0	1
843	46097	68510	0.673823952674866	2	51.4700012207031	1	0	1	0	0	4	4	NA	1	2	1	0	0	0	0	1	0	0	1	0	0	0	1	1	0	0	0	0	0	0	0	0	0	1	0	1	0	0	0	1	0	2	2	1
844	46099	52240	0.650352120399475	3	165.550003051758	1	0	0	1	0	NA	NA	NA	1	1	1	0	0	0	1	0	0	0	1	0	0	0	3	0	2	1	0	1	0	0	1	0	0	0	0	0	0	0	0	1	1	1	0	0
845	46100	88352	1.65406370162964	2	71.7200012207031	1	0	1	0	0	1	3	NA	0	1	1	0	0	0	0	0	1	0	1	0	0	1	3	1	1	1	0	1	0	0	0	0	0	0	0	0	0	0	0	0	0	2	1	1
846	46102	10940	0.374810308218002	2	64.8000030517578	1	0	1	0	0	1	1	NA	1	2	1	0	0	0	0	0	1	0	1	0	0	0	3	0	1	1	0	1	0	0	0	0	0	0	0	0	0	0	0	0	0	3	0	0
847	46109	8318	0.404887974262238	2	61.1800003051758	1	0	1	0	0	2	3	NA	1	1	1	0	0	0	1	0	0	0	1	0	0	0	2	1	1	1	0	1	0	0	0	0	0	0	0	0	0	1	0	1	0	3	0	0
848	46114	87109	0.39524644613266	2	38.5522155761719	1	0	1	0	0	4	4	NA	1	1	1	0	0	0	0	1	0	0	1	0	0	0	3	1	1	1	0	1	0	0	0	0	0	0	0	0	0	0	0	0	1	2	2	1
849	46116	15146	0.665573060512543	3	45.6699981689453	1	0	0	1	0	NA	NA	NA	0	3	1	0	0	0	0	0	1	0	1	0	0	0	2	1	1	2	0	1	0	0	0	0	0	0	0	0	0	0	0	0	0	2	0	1
850	46118	55123	1.2966570854187	3	74.9000015258789	1	0	0	1	0	NA	NA	NA	0	1	1	0	0	0	1	0	0	0	1	0	0	1	5	2	0	1	0	1	0	0	0	0	0	0	0	0	0	1	0	1	0	1	0	1
851	46126	79720	0.524920165538788	2	63.5299987792969	1	0	1	0	0	4	4	NA	1	2	0	1	0	0	1	0	0	0	1	0	0	0	3	2	2	1	0	1	0	0	0	0	0	0	0	0	0	0	0	0	0	1	5	1
852	46136	72076	1.36304712295532	2	40.6300010681152	1	0	1	0	0	2	4	NA	1	0	0	1	0	0	0	0	1	0	1	0	0	1	2	0	0	0	0	1	0	0	0	0	0	0	0	0	0	0	0	0	0	2	2	1
853	46137	76031	0.758444547653198	2	51.9300003051758	1	0	1	0	0	3	3	NA	1	1	1	0	0	0	1	0	0	0	1	0	0	1	3	1	2	2	0	1	0	0	0	0	0	0	0	0	0	0	0	0	0	2	1	0
854	46138	29445	0.426273345947266	3	60.6199989318848	1	0	0	1	0	NA	NA	NA	1	2	1	0	0	0	1	0	0	0	1	0	0	0	1	0	0	1	0	1	0	1	0	0	0	0	0	0	0	0	0	1	0	3	5	0
855	46142	21230	0.740981161594391	3	57.4799995422363	1	0	0	1	0	NA	NA	NA	1	1	0	1	0	0	0	0	1	0	1	0	0	0	3	1	1	1	1	1	0	0	0	0	0	0	0	0	0	0	0	0	0	4	5	1
856	46143	28208	1.34623599052429	3	75.1500015258789	1	0	0	1	0	NA	NA	NA	1	0	1	0	0	0	1	0	0	0	1	0	1	1	3	2	1	1	0	1	0	0	0	0	0	0	0	1	0	0	0	0	0	1	0	1
857	46144	2118	1.14722013473511	3	39.3680000305176	1	0	0	1	0	NA	NA	NA	0	1	1	0	0	0	1	0	0	0	1	0	2	0	3	2	1	1	0	1	0	0	0	0	0	0	0	1	0	1	0	1	0	1	0	1
858	46152	37207	0.520697295665741	2	21.3199996948242	1	0	1	0	0	4	4	NA	1	1	0	1	0	0	1	0	0	0	0	NA	3	0	3	0	0	0	0	0	0	0	0	0	0	0	0	0	0	0	0	0	0	4	0	1
859	46153	60641	0.837501287460327	3	36.9500007629395	1	0	0	1	0	NA	NA	NA	1	1	0	1	0	0	0	0	1	0	1	0	0	1	3	1	2	2	0	1	0	0	0	0	0	0	0	1	0	0	0	0	0	2	0	1
860	46155	33173	1.30320525169373	2	116.019996643066	1	0	1	0	0	3	3	NA	0	3	1	0	0	0	0	0	1	0	0	NA	3	1	1	2	2	2	1	1	0	1	0	0	0	1	1	1	0	1	0	4	0	3	4	0
861	46158	32822	1.00621485710144	2	175.800003051758	1	0	1	0	0	4	4	NA	1	2	1	0	0	0	0	1	0	0	0	NA	0	0	5	3	1	1	0	1	0	0	0	0	0	0	0	1	0	1	1	2	0	5	0	1
862	46166	60201	0.648989677429199	3	71.4300003051758	1	0	0	1	0	NA	NA	NA	1	3	0	1	0	0	0	1	0	0	0	NA	0	1	3	2	1	1	0	1	0	0	0	0	0	0	1	1	0	0	0	1	1	4	3	1
863	46170	78226	0.333041071891785	2	49.2268829345703	1	0	1	0	0	4	4	NA	1	4	0	1	0	0	0	1	0	0	1	0	0	1	3	1	1	1	0	1	0	0	0	0	0	0	0	1	0	0	0	0	1	3	2	1
864	46192	48846	0.319796502590179	2	43.5499992370605	0	0	1	0	0	1	1	NA	1	3	0	0	1	0	1	0	0	0	1	0	0	0	4	1	0	1	0	0	0	0	0	0	0	0	0	0	0	0	0	0	0	5	0	0
865	46194	77429	0.439781755208969	2	38.2162818908691	1	0	1	0	0	3	4	NA	1	1	0	1	0	0	1	0	0	0	1	0	1	1	5	2	1	1	1	1	0	0	0	0	0	1	1	0	0	1	0	3	0	2	1	1
866	46197	75052	2.49412822723389	2	50.5999984741211	1	0	1	0	0	3	3	NA	1	0	1	0	0	0	0	1	0	0	1	0	0	0	3	1	2	1	0	1	0	0	1	0	0	1	0	1	0	0	0	2	1	3	2	1
867	46198	8030	1.53552830219269	2	68.7139511108398	1	0	1	0	0	4	4	NA	0	0	1	0	0	0	1	0	0	0	1	0	0	0	3	0	0	0	0	0	0	0	0	0	0	0	0	0	0	0	0	0	0	1	0	0
868	46205	32808	0.602628946304321	2	64.75	1	0	1	0	0	4	4	NA	1	2	0	1	0	0	0	0	1	0	1	0	0	0	3	0	1	1	0	1	0	0	0	0	0	0	0	0	0	0	0	0	0	1	0	1
869	46213	10009	0.575758695602417	2	19.3199996948242	1	0	1	0	0	4	4	NA	0	3	0	1	0	0	0	1	0	0	1	0	0	1	5	3	3	2	0	0	0	0	0	0	0	0	0	1	1	1	1	3	1	2	0	1
870	46214	10025	2.63652658462524	2	56.7799987792969	1	0	1	0	0	4	4	NA	0	0	1	0	0	0	0	1	0	0	1	0	1	1	5	2	2	1	0	1	0	0	0	0	0	0	0	0	0	0	0	0	0	1	0	1
871	46218	27262	2.65156841278076	2	123.730003356934	1	0	1	0	0	3	3	NA	0	1	1	0	0	0	1	0	0	0	0	NA	0	1	3	1	1	3	0	1	0	0	0	0	0	0	0	0	0	1	1	2	1	4	2	1
872	46219	78665	0.811809539794922	2	28.0973834991455	1	0	1	0	0	2	2	NA	1	1	0	1	0	0	0	1	0	0	1	0	0	0	3	0	0	0	0	1	0	0	0	0	0	0	0	0	0	1	1	2	1	4	0	0
873	46223	35613	0.751945614814758	3	57.5800018310547	1	0	0	1	0	NA	NA	NA	0	2	0	1	0	0	1	0	0	0	1	0	0	1	3	2	0	0	0	1	0	0	0	0	0	1	0	0	0	0	0	1	0	5	2	1
874	46227	85204	4.36842107772827	2	38.2414512634277	1	0	1	0	0	4	4	NA	0	0	1	0	0	0	1	0	0	0	1	0	0	0	1	2	2	1	0	1	0	0	0	0	0	0	0	0	0	0	0	0	0	1	2	0
875	46230	91240	0.581580460071564	2	18.3199996948242	1	0	1	0	0	1	1	NA	0	4	1	0	0	0	1	0	0	0	1	0	0	0	3	1	0	0	0	1	0	0	0	0	0	0	0	1	0	0	0	0	0	5	0	0
876	46231	53218	1.64715540409088	2	39.6463851928711	1	0	1	0	0	3	3	NA	1	0	1	0	0	0	0	1	0	0	1	0	0	0	3	0	0	0	0	1	0	0	0	0	0	0	0	0	0	1	0	1	0	3	0	0
877	46233	19428	1.06719517707825	3	99.2778854370117	1	0	0	1	0	NA	NA	NA	1	2	0	0	1	0	0	0	1	0	0	NA	0	0	3	2	1	2	0	1	0	0	0	0	0	0	0	0	0	0	1	1	1	2	0	0
878	46236	78538	2.0562629699707	2	85.0299987792969	0	0	1	0	0	4	4	NA	1	1	1	0	0	0	0	0	1	0	0	NA	1	1	3	1	3	2	0	0	0	0	0	0	0	0	0	0	0	0	0	0	0	2	0	1
879	46242	6239	1.09446465969086	3	97.7699966430664	1	0	0	1	0	NA	NA	NA	0	2	0	0	1	0	0	0	1	0	1	0	1	1	3	2	1	1	0	1	0	0	0	0	0	0	0	0	0	0	0	0	0	2	5	1
880	46253	19135	0.279390037059784	2	61.2299995422363	1	0	1	0	0	2	1	NA	1	2	1	0	0	0	1	0	0	0	1	0	2	1	3	1	1	1	1	0	1	0	0	0	0	0	0	0	0	0	0	1	0	5	1	0
881	46255	24701	0.575400471687317	3	56.2299995422363	1	0	0	1	0	NA	NA	NA	1	1	1	0	0	0	1	0	0	0	1	0	0	0	3	0	0	0	0	0	0	0	0	0	0	0	0	0	0	0	0	0	0	3	0	0
882	46259	76549	0.779427468776703	2	50.9500007629395	1	0	1	0	0	4	4	NA	1	1	1	0	0	0	1	0	0	0	1	0	1	0	3	3	0	1	1	1	0	0	1	0	0	1	1	1	0	1	0	4	0	4	3	1
883	46263	78621	0.39429646730423	2	137.649993896484	1	0	1	0	0	4	4	NA	1	2	1	0	0	0	1	0	0	0	1	0	0	0	3	2	0	1	0	1	0	0	0	0	0	0	0	1	0	0	0	0	0	3	0	0
884	46268	2863	6.24779510498047	2	19.0200004577637	0	0	1	0	0	4	4	NA	1	0	1	0	0	0	1	0	0	0	0	NA	0	0	5	1	1	1	0	0	0	0	0	0	0	0	0	1	0	0	0	0	1	1	3	0
885	46273	85238	1.04777204990387	2	32.2999992370605	0	0	1	0	0	4	4	NA	1	2	0	1	0	0	0	1	0	0	0	NA	0	0	3	2	0	0	0	1	0	0	0	0	0	0	0	0	0	0	0	0	0	5	0	0
886	46280	32344	0.458662778139114	3	34.4500007629395	1	0	0	1	0	NA	NA	NA	1	1	0	1	0	0	1	0	0	0	1	0	0	0	5	2	0	0	0	1	0	0	0	0	0	0	0	0	0	0	0	0	0	3	0	1
887	46281	75220	0.523359000682831	2	36.2000007629395	1	0	1	0	0	4	4	NA	1	2	0	1	0	0	1	0	0	0	1	0	1	1	3	1	1	1	1	1	0	0	0	0	1	0	0	1	0	1	1	3	1	3	0	1
888	46287	29569	0.650352120399475	3	93.9800033569336	1	0	0	1	0	NA	NA	NA	1	1	1	0	0	0	1	0	0	0	1	0	2	1	3	2	2	1	0	1	0	0	0	0	0	0	0	0	0	0	1	1	1	2	5	1
889	46292	83616	0.445002138614655	2	78.4750518798828	1	0	1	0	0	3	3	NA	1	2	0	1	0	0	0	1	0	0	1	0	1	0	3	1	2	2	0	1	0	0	0	0	0	0	0	0	0	0	0	0	0	2	0	0
890	46297	18102	0.202135935425758	2	79.543830871582	1	0	1	0	0	4	4	NA	1	1	1	0	0	0	1	0	0	0	1	0	0	1	2	2	2	2	0	1	0	0	0	0	0	0	0	0	0	0	0	0	1	1	2	1
891	46305	21206	0.502601504325867	2	42.6199989318848	1	0	1	0	0	4	4	NA	1	2	1	0	0	0	1	0	0	0	1	0	0	1	4	1	1	1	0	1	0	0	0	0	0	0	0	1	0	1	0	1	0	4	1	1
892	46311	79762	1.70522832870483	2	57.5800018310547	1	0	1	0	0	4	4	NA	0	1	1	0	0	0	1	0	0	0	1	0	0	0	3	1	3	2	0	0	0	0	0	0	0	0	0	0	0	0	0	0	0	1	1	0
893	46313	85719	1.44992291927338	2	51.5200004577637	1	0	1	0	0	3	3	NA	0	1	1	0	0	0	0	1	0	0	1	0	2	0	5	0	0	1	0	1	0	0	0	0	0	1	1	0	0	1	0	3	1	3	0	0
894	46315	28540	0.441093415021896	2	55.3499984741211	1	0	1	0	0	3	3	NA	1	1	1	0	0	0	1	0	0	0	1	0	0	1	3	0	1	2	0	1	0	0	0	0	0	0	0	1	0	0	0	0	0	1	0	0
895	46316	33407	3.45648574829102	3	110.185615539551	1	0	0	1	0	NA	NA	NA	0	0	1	0	0	0	0	0	1	0	1	0	0	1	1	2	1	1	1	1	0	1	0	0	1	1	1	0	0	1	0	5	1	5	5	1
896	46318	78201	0.500886619091034	2	43.4000015258789	1	0	1	0	0	3	3	NA	1	1	0	1	0	0	1	0	0	0	1	0	0	1	3	0	1	2	1	1	0	0	0	0	0	0	0	0	0	0	0	0	0	3	0	0
897	46320	64114	0.213795855641365	2	45.25	1	0	1	0	0	4	4	NA	1	3	1	0	0	0	1	0	0	0	1	0	0	1	5	2	0	0	0	1	0	0	0	0	0	0	0	1	0	1	1	2	1	2	2	1
898	46322	10462	0.781765162944794	2	59.5470504760742	1	0	1	0	0	4	4	NA	1	0	0	0	1	0	1	0	0	0	1	0	0	1	3	0	1	0	0	0	0	0	0	0	0	0	0	0	0	0	0	0	0	4	1	0
899	46323	60411	1.7336368560791	3	61.8199996948242	1	0	0	1	0	NA	NA	NA	1	0	1	0	0	0	0	0	1	0	1	0	0	0	1	0	1	1	0	0	0	0	0	0	0	0	0	0	0	0	0	0	0	1	0	0
900	46327	94112	0.92571884393692	2	36.4000015258789	1	0	1	0	0	3	3	NA	0	3	0	0	1	0	0	1	0	0	1	0	0	1	4	1	1	1	0	0	0	0	0	0	0	0	0	0	0	0	0	0	0	2	3	1
901	46335	34744	0.426273345947266	3	60.0499992370605	1	0	0	1	0	NA	NA	NA	1	2	1	0	0	0	1	0	0	0	1	0	0	0	3	2	0	0	0	1	0	0	0	0	0	0	0	1	0	0	0	0	1	1	5	1
902	46344	19134	1.45819175243378	2	48.6137847900391	0	0	1	0	0	4	3	NA	1	1	1	0	0	0	0	0	1	0	0	NA	2	1	5	0	1	1	0	1	0	0	0	0	0	1	0	0	0	1	0	2	0	3	3	0
903	46347	85213	0.37464252114296	2	43.0699996948242	0	0	1	0	0	4	4	NA	1	3	1	0	0	0	1	0	0	0	0	NA	0	0	1	1	2	3	0	1	0	0	0	0	0	1	0	0	0	0	0	1	1	2	0	1
904	46354	46254	0.383532673120499	3	40.4199981689453	1	0	0	1	0	NA	NA	NA	1	2	0	1	0	0	0	1	0	0	1	0	0	0	3	0	0	0	0	0	0	0	0	0	0	0	0	0	0	0	0	0	0	3	0	0
905	46355	90249	1.14722013473511	3	35.3800010681152	1	0	0	1	0	NA	NA	NA	0	1	1	0	0	0	1	0	0	0	1	0	1	0	3	0	0	0	0	0	0	0	0	0	0	0	0	0	0	0	0	0	0	1	0	1
906	46365	94590	0.485676199197769	3	49.6915016174316	1	0	0	1	0	NA	NA	NA	1	2	1	0	0	0	0	0	1	0	1	0	0	1	2	2	1	1	0	1	0	0	0	0	0	0	0	0	0	0	0	0	0	2	3	1
907	46366	91745	0.976495802402496	2	41.5200004577637	1	0	1	0	0	2	2	NA	1	1	1	0	0	0	0	1	0	0	1	0	0	1	3	1	2	1	0	0	0	0	0	0	0	0	0	0	0	0	0	0	0	3	1	0
908	46368	23509	0.8642857670784	3	145.979995727539	1	0	0	1	0	NA	NA	NA	0	2	1	0	0	0	0	1	0	0	1	0	2	1	4	2	1	1	1	1	0	0	0	0	0	1	0	1	0	0	0	1	1	3	2	1
909	46370	20032	0.575400471687317	3	25.8173828125	1	0	0	1	0	NA	NA	NA	1	1	1	0	0	0	1	0	0	0	1	0	0	0	3	1	1	2	1	1	1	0	1	0	1	0	0	0	1	0	1	5	0	2	0	1
910	46371	87505	0.548940300941467	3	42.3499984741211	1	0	0	1	0	NA	NA	NA	1	2	0	1	0	0	0	0	1	0	1	0	0	1	3	2	1	1	0	1	0	0	0	0	0	0	0	0	0	0	0	0	0	5	0	1
911	46372	2568	0.431133419275284	2	76.3000030517578	1	0	1	0	0	4	4	NA	1	1	0	1	0	0	0	1	0	0	1	0	0	0	3	1	2	3	0	0	0	0	0	1	1	1	0	0	0	1	0	4	0	4	0	0
912	46385	95346	1.93718993663788	2	46.2175483703613	1	0	1	0	0	3	3	NA	1	0	0	0	1	0	1	0	0	0	1	0	0	0	3	3	1	2	0	1	0	0	0	0	0	0	0	0	0	0	0	0	0	2	4	1
913	46395	37013	0.21496956050396	2	54.6500015258789	1	0	1	0	0	4	4	NA	1	2	0	1	0	0	1	0	0	0	1	0	0	0	4	2	0	1	0	1	0	0	0	0	0	0	0	0	0	0	0	0	0	1	0	0
914	46399	33018	1.12662434577942	2	80.870002746582	1	0	1	0	0	2	3	NA	1	0	1	0	0	0	1	0	0	0	1	0	0	1	3	1	2	2	1	0	0	1	1	1	1	1	1	0	1	1	1	9	0	2	0	0
915	46400	34744	1.01511764526367	2	71.5500030517578	0	0	1	0	0	4	4	NA	1	1	0	1	0	0	0	1	0	0	0	NA	1	1	2	1	3	3	0	1	0	0	0	0	0	0	0	0	0	0	0	0	0	2	1	0
916	46407	77901	1.64715540409088	2	56.8800010681152	1	0	1	0	0	3	3	NA	1	0	1	0	0	0	0	1	0	0	1	0	0	0	3	1	0	0	0	0	0	0	0	0	0	0	0	0	0	0	0	0	0	2	1	0
917	46411	77954	1.32238626480103	2	91.870002746582	1	0	1	0	0	3	3	NA	1	1	1	0	0	0	0	0	1	0	1	0	0	0	3	1	0	0	0	1	0	0	0	0	0	0	0	0	0	0	0	0	0	2	0	1
918	46416	12033	0.4980408847332	3	62.3800010681152	1	0	0	1	0	NA	NA	NA	1	3	0	1	0	0	0	1	0	0	0	NA	0	0	1	2	1	1	1	1	0	0	0	0	0	0	0	0	0	0	0	0	0	2	0	0
919	46423	75180	1.16664683818817	3	76.1800003051758	1	0	0	1	0	NA	NA	NA	0	1	1	0	0	0	0	1	0	0	1	0	1	0	2	2	1	1	0	1	0	0	0	0	0	1	1	1	0	0	1	3	0	3	2	1
920	46427	85213	0.402227193117142	2	42.5499992370605	0	0	1	0	0	4	4	NA	1	4	1	0	0	0	1	0	0	0	0	NA	0	0	1	1	2	2	1	1	0	0	0	0	0	1	0	0	0	1	0	2	0	3	5	0
921	46430	10467	3.72445797920227	2	99.2387161254883	0	0	1	0	0	4	4	NA	1	0	1	0	0	0	0	0	1	0	1	0	2	1	2	2	1	1	0	0	0	0	0	0	0	0	0	0	0	0	0	0	0	4	0	0
922	46435	91505	2.97315239906311	2	77.7699966430664	1	0	1	0	0	2	2	NA	0	1	1	0	0	0	0	0	1	0	1	0	0	0	3	2	1	1	0	1	0	0	0	0	0	0	0	0	0	0	0	0	0	3	3	0
923	46437	29058	0.575400471687317	3	46.7799987792969	1	0	0	1	0	NA	NA	NA	1	1	1	0	0	0	1	0	0	0	1	0	0	0	1	2	1	0	0	1	0	1	1	0	0	1	1	0	1	0	0	5	0	1	1	0
924	46438	30067	0.599390208721161	3	24.8799991607666	1	0	0	1	0	NA	NA	NA	0	2	1	0	0	0	1	0	0	0	1	0	0	0	3	1	0	0	0	1	0	0	0	0	1	1	0	1	0	0	0	2	0	3	3	1
925	46449	33010	1.9854382276535	2	83.7699966430664	0	0	1	0	0	2	4	NA	0	1	1	0	0	0	0	1	0	0	0	NA	0	0	3	2	1	1	0	1	0	0	0	0	0	0	0	0	0	0	0	0	0	2	0	0
926	46453	33012	0.683844745159149	2	24.4799995422363	0	0	1	0	0	2	3	NA	1	1	1	0	0	0	1	0	0	0	0	NA	0	0	5	1	1	0	0	0	0	0	0	1	1	1	0	0	0	0	0	3	0	2	0	1
927	46465	33126	2.15002250671387	2	86.1800003051758	0	0	1	0	0	4	4	NA	0	3	1	0	0	0	0	0	0	1	0	NA	1	0	3	0	2	1	0	0	0	0	0	0	0	0	0	0	0	0	0	0	0	2	0	0
928	46467	32211	0.241485118865967	2	68.816047668457	1	0	1	0	0	4	4	NA	1	4	1	0	0	0	0	0	1	0	1	0	1	1	1	2	2	2	0	1	0	0	0	0	1	0	0	0	0	1	0	2	0	4	4	0
929	46471	30458	0.426273345947266	3	27.75	1	0	0	1	0	NA	NA	NA	1	2	1	0	0	0	1	0	0	0	1	0	1	1	4	1	2	2	0	1	0	0	0	0	0	0	0	1	0	0	0	0	0	3	2	0
930	46472	95405	0.758444547653198	2	46.2999992370605	1	0	1	0	0	3	3	NA	1	1	0	1	0	0	1	0	0	0	1	0	0	1	4	0	2	3	1	1	0	0	0	0	0	0	0	0	1	0	0	1	1	2	0	1
931	46487	32212	1.7103146314621	2	49.3766174316406	1	0	1	0	0	3	3	NA	0	1	1	0	0	0	1	0	0	0	1	0	0	0	3	1	1	1	1	1	0	0	0	0	0	0	0	0	0	0	0	0	0	3	0	0
932	46488	81001	0.306075006723404	2	52.1300010681152	1	0	1	0	0	3	2	NA	1	1	1	0	0	0	1	0	0	0	1	0	1	0	3	1	1	0	0	0	0	0	0	0	0	0	0	0	1	0	0	1	0	3	3	1
933	46494	30024	0.650352120399475	3	19.4300003051758	1	0	0	1	0	NA	NA	NA	1	1	1	0	0	0	1	0	0	0	1	0	1	1	5	2	2	2	1	1	1	1	0	1	1	1	1	1	1	1	1	9	1	2	5	1
934	46497	93291	0.673823952674866	2	50.3499984741211	1	0	1	0	0	4	4	NA	1	2	0	1	0	0	0	1	0	0	1	0	0	1	3	2	2	2	0	1	0	0	0	0	0	1	1	1	0	0	0	2	0	3	2	1
935	46499	43224	1.7336368560791	3	19.6000003814697	1	0	0	1	0	NA	NA	NA	1	0	1	0	0	0	0	0	1	0	1	0	3	0	3	1	0	0	0	1	1	1	1	1	1	1	1	1	1	1	1	10	1	3	2	0
936	46503	76117	0.345633208751678	2	51.1300010681152	1	0	1	0	0	4	4	NA	1	2	1	0	0	0	1	0	0	0	1	0	0	0	4	0	1	1	0	0	0	0	0	0	0	0	0	0	0	0	0	0	0	2	0	0
937	46513	78412	1.64715540409088	2	37.9700012207031	1	0	1	0	0	2	2	NA	1	0	1	0	0	0	0	1	0	0	1	0	0	0	4	0	0	0	0	0	0	0	0	0	0	0	0	0	0	0	0	0	0	3	0	0
938	46514	24013	0.485676199197769	3	54.2799987792969	1	0	0	1	0	NA	NA	NA	1	2	1	0	0	0	0	0	1	0	1	0	0	0	3	1	0	0	0	1	0	0	0	0	0	0	0	0	0	0	0	0	1	3	0	1
939	46521	30350	0.4334916472435	3	50.0999984741211	1	0	0	1	0	NA	NA	NA	1	2	1	0	0	0	0	1	0	0	1	0	0	1	4	2	0	1	0	1	0	0	0	0	0	0	0	1	0	0	0	0	1	2	2	1
940	46528	77070	0.237559974193573	2	16.7000007629395	1	0	1	0	0	2	2	NA	1	2	0	0	1	0	0	1	0	0	1	0	3	0	2	0	1	1	0	0	0	0	0	0	0	0	0	0	0	0	0	0	0	3	5	0
941	46529	30093	0.383532673120499	3	100.5	1	0	0	1	0	NA	NA	NA	1	2	1	0	0	0	0	1	0	0	1	0	0	0	3	0	0	0	0	1	0	0	0	0	0	0	0	1	0	0	0	0	0	5	0	1
942	46532	79924	1.45947051048279	2	25.5699996948242	1	0	1	0	0	2	4	NA	1	0	1	0	0	0	1	0	0	0	1	0	0	0	3	1	0	2	0	1	0	0	0	0	0	0	1	1	0	0	0	1	0	1	5	1
943	46535	91901	0.571408689022064	2	38	1	0	1	0	0	2	3	NA	1	1	0	1	0	0	1	0	0	0	1	0	0	1	3	1	1	2	0	1	0	0	0	0	0	0	0	0	0	0	0	0	1	2	0	0
944	46536	28306	0.377146273851395	3	25.6499996185303	1	0	0	1	0	NA	NA	NA	1	2	0	0	1	0	1	0	0	0	1	0	0	0	3	1	1	1	0	1	0	0	0	0	0	1	1	1	0	0	0	2	1	3	1	1
945	46540	84601	0.571408689022064	2	34.7200012207031	1	0	1	0	0	4	4	NA	1	1	0	1	0	0	1	0	0	0	1	0	1	1	3	2	2	3	0	1	0	0	0	0	0	1	0	1	0	0	0	1	0	3	5	1
946	46541	19140	0.198900192975998	2	25.3299999237061	1	0	1	0	0	4	4	NA	1	3	1	0	0	0	1	0	0	0	1	0	0	1	5	3	3	3	1	1	1	1	1	1	1	1	1	1	1	1	0	9	1	1	3	1
947	46542	80951	0.602628946304321	2	34.7700004577637	1	0	1	0	0	2	2	NA	1	2	1	0	0	0	0	0	1	0	1	0	0	0	3	0	0	1	0	0	0	0	0	0	0	0	0	0	0	0	0	0	0	2	0	0
948	46545	11735	1.13257789611816	2	31.6800003051758	0	0	1	0	0	3	3	NA	1	1	1	0	0	0	1	0	0	0	0	NA	1	1	4	2	2	1	1	1	0	0	0	0	0	1	0	0	0	0	0	1	0	2	1	0
949	46548	79329	0.198900192975998	2	16.3999996185303	0	0	1	0	0	1	1	NA	1	3	1	0	0	0	1	0	0	0	1	0	1	0	3	2	1	1	1	1	1	0	0	0	0	0	0	0	0	0	0	1	0	5	0	0
950	46551	8861	1.1300106048584	2	56.4685516357422	1	0	1	0	0	4	4	NA	0	2	1	0	0	0	1	0	0	0	1	0	0	1	3	0	0	0	0	1	0	0	0	0	0	0	0	0	0	0	0	0	0	1	5	0
951	46556	71753	0.112745814025402	2	27.3999996185303	1	0	1	0	0	1	1	NA	1	3	1	0	0	0	1	0	0	0	1	0	0	0	3	0	0	0	0	0	0	0	0	0	0	0	0	0	0	0	0	0	0	5	0	0
952	46558	30092	0.377146273851395	3	34.5999984741211	1	0	0	1	0	NA	NA	NA	1	2	0	1	0	0	1	0	0	0	1	0	0	0	3	3	0	0	1	1	0	0	0	0	0	1	1	0	0	0	0	2	1	1	0	1
953	46559	29404	2.15299963951111	2	37.5200004577637	1	0	1	0	0	2	4	NA	0	1	0	1	0	0	1	0	0	0	1	0	0	0	3	3	0	2	1	1	0	0	0	0	0	0	0	0	0	0	0	0	0	4	0	0
954	46561	78521	1.51497411727905	2	37.3199996948242	1	0	1	0	0	4	4	NA	0	2	1	0	0	0	0	1	0	0	1	0	0	1	3	2	2	2	0	1	0	0	0	0	0	0	0	0	0	0	0	0	0	2	0	1
955	46566	56345	0.4334916472435	3	141.600006103516	1	0	0	1	0	NA	NA	NA	1	2	1	0	0	0	0	1	0	0	1	0	1	1	4	1	2	1	0	1	0	1	1	0	0	1	1	0	0	0	0	4	0	2	3	1
956	46568	90650	0.980455279350281	2	15.9499998092651	1	0	1	0	0	1	1	NA	1	1	0	1	0	0	1	0	0	0	0	NA	0	0	3	0	1	1	1	0	1	0	0	1	0	0	0	0	0	0	0	2	0	5	0	0
957	46571	75253	1.93718993663788	2	57.3300018310547	1	0	1	0	0	4	4	NA	1	0	1	0	0	0	1	0	0	0	1	0	0	0	3	2	1	1	0	0	0	0	0	0	0	0	0	0	0	0	0	0	0	2	0	0
958	46572	60629	1.04533183574677	3	90.8300018310547	1	0	0	1	0	NA	NA	NA	1	1	0	1	0	0	0	0	0	1	1	0	0	0	3	0	1	1	0	0	0	0	0	0	0	0	0	0	0	0	0	0	0	1	0	1
959	46584	86025	1.28471159934998	2	33.4700012207031	1	0	1	0	0	4	4	NA	0	1	1	0	0	0	1	0	0	0	1	0	0	0	3	2	0	1	0	1	0	0	0	0	0	0	0	0	0	0	0	0	0	3	0	1
960	46589	56087	0.560183227062225	2	102.370002746582	1	0	1	0	0	1	4	NA	1	2	0	1	0	0	0	1	0	0	1	0	1	1	4	2	1	0	0	1	0	0	1	0	0	0	0	1	0	1	0	2	0	3	2	0
961	46593	97030	1.96350848674774	2	58.4743843078613	1	0	1	0	0	4	4	NA	0	1	1	0	0	0	0	0	1	0	1	0	0	1	4	0	0	0	0	0	0	0	0	0	0	0	0	0	0	0	0	0	1	3	0	1
962	46595	44109	1.32290375232697	2	70.5199966430664	0	0	1	0	0	4	3	NA	1	2	0	1	0	0	0	1	0	0	0	NA	0	0	4	0	1	2	0	1	0	0	0	0	0	0	0	1	0	0	0	0	0	2	5	0
963	46598	10455	1.33543705940247	2	82.0500030517578	1	0	1	0	0	4	4	NA	1	0	1	0	0	0	0	1	0	0	1	0	0	1	2	2	3	3	0	1	0	0	1	0	0	0	0	0	0	0	0	1	0	3	2	0
964	46600	31320	0.650352120399475	3	50.3800010681152	1	0	0	1	0	NA	NA	NA	1	1	0	0	1	0	1	0	0	0	1	0	0	1	3	1	0	0	0	1	0	0	0	0	0	0	0	0	0	0	0	0	0	1	5	0
965	46606	76542	0.880448818206787	2	66.2300033569336	0	0	1	0	0	4	4	NA	1	1	1	0	0	0	0	1	0	0	0	NA	0	0	3	2	0	0	0	1	0	0	0	0	0	0	0	0	0	0	0	0	0	3	0	0
966	46608	77067	0.500886619091034	2	41.9000015258789	1	0	1	0	0	4	4	NA	1	1	1	0	0	0	1	0	0	0	1	0	0	1	4	2	0	1	0	1	0	0	0	0	0	0	0	0	0	1	0	1	0	2	0	1
967	46614	17609	2.37475824356079	3	58.2121162414551	1	0	0	1	0	NA	NA	NA	0	0	1	0	0	0	1	0	0	0	1	0	0	1	3	0	0	0	0	0	0	0	0	0	0	0	0	0	0	0	0	0	0	3	0	0
968	46617	33823	0.451620012521744	2	56.9799995422363	1	0	1	0	0	1	1	NA	1	1	1	0	0	0	1	0	0	0	1	0	0	0	1	2	1	0	0	0	0	0	0	0	0	0	0	0	0	0	0	0	0	4	0	1
969	46620	34981	1.12615501880646	2	18.3799991607666	1	0	1	0	0	1	3	NA	0	1	1	0	0	0	1	0	0	0	1	0	3	0	3	2	1	0	0	0	1	0	0	0	0	0	1	1	1	1	1	5	1	2	5	1
970	46629	72764	4.35542917251587	2	36.1300010681152	1	0	1	0	0	4	4	NA	0	0	1	0	0	0	1	0	0	0	1	0	0	1	3	2	1	2	0	1	0	0	0	0	0	0	0	1	0	0	0	0	0	3	1	1
971	46634	33687	4.46582412719727	3	124.080001831055	1	0	0	1	0	NA	NA	NA	1	0	1	0	0	0	1	0	0	0	1	0	0	0	3	0	0	0	0	0	0	0	0	0	0	0	0	0	0	0	0	0	0	3	0	1
972	46638	77901	0.39524644613266	2	47.1800003051758	1	0	1	0	0	4	4	NA	1	1	1	0	0	0	0	1	0	0	1	0	0	1	3	1	2	2	0	1	0	0	0	0	0	0	0	0	0	0	0	0	0	1	0	0
973	46645	60153	1.45851409435272	3	56.7200012207031	1	0	0	1	0	NA	NA	NA	1	0	1	0	0	0	1	0	0	0	1	0	1	1	3	2	2	2	1	1	0	0	1	0	0	1	1	1	0	1	0	4	0	3	3	0
974	46650	95679	1.7103146314621	2	67.2300033569336	1	0	1	0	0	3	3	NA	0	1	0	1	0	0	1	0	0	0	1	0	0	0	3	0	0	0	0	1	0	0	0	0	0	1	0	0	0	0	0	1	0	2	3	1
975	46652	78253	0.23052716255188	3	23.6000003814697	1	0	0	1	0	NA	NA	NA	1	4	0	1	0	0	1	0	0	0	1	0	0	0	3	0	1	1	0	0	0	0	1	0	0	0	0	0	0	0	0	1	0	5	0	0
976	46656	97220	0.880448818206787	2	75.7300033569336	0	0	1	0	0	3	3	NA	1	1	1	0	0	0	0	1	0	0	0	NA	0	1	3	3	1	1	1	1	0	0	0	0	0	0	1	1	1	1	0	3	0	4	0	0
977	46663	78045	0.781765162944794	2	21.7800006866455	1	0	1	0	0	2	4	NA	1	0	0	1	0	0	1	0	0	0	1	0	0	1	5	2	2	2	1	0	1	1	0	1	1	1	1	1	0	0	1	7	1	2	0	1
978	46664	30066	4.36842107772827	2	55.0999984741211	1	0	1	0	0	3	3	NA	0	0	1	0	0	0	1	0	0	0	1	0	0	1	3	2	2	1	0	1	0	0	1	0	1	1	1	1	0	0	0	4	0	2	2	1
979	46665	94520	1.14868831634521	2	69.704216003418	1	0	1	0	0	4	4	NA	1	2	1	0	0	0	0	0	1	0	1	0	0	1	4	2	0	0	0	1	0	0	0	0	0	0	0	0	0	0	0	0	1	3	2	0
980	46666	56308	0.599390208721161	3	81.620002746582	1	0	0	1	0	NA	NA	NA	0	2	1	0	0	0	1	0	0	0	1	0	0	1	4	3	1	2	0	1	0	0	0	0	0	0	0	1	0	0	0	0	1	5	1	0
981	46675	33055	0.650352120399475	3	98.4627151489258	1	0	0	1	0	NA	NA	NA	1	1	1	0	0	0	1	0	0	0	1	0	0	0	1	2	3	3	0	0	0	0	0	0	0	0	0	0	0	0	0	0	0	2	0	1
982	46676	30022	0.377146273851395	3	53.3698844909668	1	0	0	1	0	NA	NA	NA	1	2	0	1	0	0	1	0	0	0	1	0	0	1	3	2	1	1	0	1	0	0	0	0	0	0	0	1	0	0	0	0	0	3	3	0
983	46678	7087	0.781527101993561	2	43.2200012207031	1	0	1	0	0	4	4	NA	1	2	0	0	1	0	1	0	0	0	0	NA	0	0	4	2	1	3	1	1	1	1	1	0	1	1	1	1	0	0	0	6	1	1	3	1
984	46681	76401	0.760706663131714	2	105.5	1	0	1	0	0	4	4	NA	1	1	1	0	0	0	1	0	0	0	1	0	0	0	3	2	1	1	1	1	0	0	1	0	0	0	0	1	0	0	0	1	0	2	2	1
985	46689	78741	5.63034439086914	2	69.5041656494141	1	0	1	0	0	4	4	NA	0	0	1	0	0	0	1	0	0	0	0	NA	0	0	2	0	1	1	0	1	0	0	0	0	0	0	0	0	0	0	0	0	0	3	0	1
986	46700	85705	2.49412822723389	2	42.0299987792969	1	0	1	0	0	4	4	NA	1	0	1	0	0	0	0	0	1	0	1	0	0	1	3	1	1	0	0	1	0	0	0	0	0	0	0	1	0	0	0	0	0	3	0	0
987	46703	78046	1.7103146314621	2	33.5999984741211	1	0	1	0	0	3	4	NA	0	1	0	1	0	0	1	0	0	0	1	0	0	0	3	2	1	1	0	1	0	0	0	0	0	0	0	1	0	0	0	0	0	3	2	0
988	46709	8251	0.521292567253113	2	45.9500007629395	1	0	1	0	0	4	4	NA	1	1	1	0	0	0	0	0	1	0	1	0	0	0	5	0	0	0	0	1	0	0	0	0	0	0	0	0	0	0	0	0	0	1	1	0
989	46713	92655	0.790793597698212	2	53.3800010681152	1	0	1	0	0	4	3	NA	1	1	1	0	0	0	1	0	0	0	0	NA	0	0	2	1	1	1	0	1	0	0	0	0	0	0	0	0	0	0	0	0	0	2	2	0
990	46717	60901	0.585143983364105	3	72.4499969482422	1	0	0	1	0	NA	NA	NA	1	1	0	1	0	0	0	0	1	0	1	0	0	0	4	1	0	1	0	1	0	0	0	0	0	0	0	1	0	0	0	0	0	2	0	1
991	46724	27530	0.764678716659546	3	78.9117813110352	1	0	0	1	0	NA	NA	NA	0	2	0	1	0	0	0	0	1	0	1	0	0	0	1	0	2	2	0	0	0	0	0	0	0	0	0	0	0	0	0	0	1	5	5	0
992	46731	23456	0.387141853570938	3	84.7200012207031	1	0	0	1	0	NA	NA	NA	1	2	1	0	0	0	0	0	1	0	1	0	0	0	3	2	1	1	0	1	0	0	0	1	1	0	0	0	0	0	0	2	1	5	5	0
993	46736	2878	3.00249409675598	2	51.5699996948242	1	0	1	0	0	2	2	NA	0	0	0	1	0	0	0	0	1	0	1	0	0	1	3	3	0	1	0	1	0	0	0	0	0	0	0	1	0	0	0	0	0	3	4	0
994	46737	11212	0.23052716255188	3	19.0499992370605	1	0	0	1	0	NA	NA	NA	1	4	1	0	0	0	1	0	0	0	1	0	3	0	3	0	0	0	0	0	0	0	0	0	0	0	0	0	0	0	0	0	0	3	0	0
995	46740	30012	0.4334916472435	3	110.028114318848	1	0	0	1	0	NA	NA	NA	1	2	1	0	0	0	0	0	1	0	1	0	0	0	3	0	0	0	0	1	0	0	0	0	0	0	0	0	0	0	0	0	0	1	2	0
996	46741	60623	4.35542917251587	2	42.8699989318848	1	0	1	0	0	4	4	NA	0	0	1	0	0	0	1	0	0	0	1	0	0	0	3	2	1	1	0	1	0	0	1	0	0	0	0	0	0	1	0	2	0	2	2	1
997	46743	12455	0.279390037059784	2	50.4697151184082	1	0	1	0	0	4	4	NA	1	2	0	1	0	0	1	0	0	0	1	0	0	1	2	2	1	1	0	1	0	0	0	0	0	0	0	0	0	0	0	0	0	4	1	1
998	46744	33605	3.01226043701172	2	58.6046180725098	1	0	1	0	0	4	3	NA	1	0	1	0	0	0	1	0	0	0	0	NA	0	1	3	0	1	1	0	0	0	0	0	0	0	0	0	0	0	0	0	0	0	3	0	1
999	46748	11691	8.90385818481445	3	31.9200000762939	1	0	0	1	0	NA	NA	NA	0	0	1	0	0	0	1	0	0	0	1	0	0	0	3	3	3	3	0	1	0	0	0	0	0	0	0	0	0	0	0	0	0	5	0	1
1000	46753	77084	0.502738296985626	2	42.8300018310547	0	0	1	0	0	4	4	NA	1	3	1	0	0	0	0	0	1	0	0	NA	0	0	1	0	0	0	0	0	0	0	0	0	0	0	0	0	0	0	0	0	0	2	0	0
1001	46755	93277	2.56126713752747	2	56.6199989318848	1	0	1	0	0	4	4	NA	1	0	1	0	0	0	0	1	0	0	0	NA	0	0	4	0	1	1	0	0	0	0	0	0	0	0	0	0	0	0	0	0	0	2	1	1
1002	46757	78223	0.271925896406174	2	55.8800010681152	1	0	1	0	0	3	3	NA	1	2	1	0	0	0	0	1	0	0	1	0	0	0	3	1	1	2	0	1	0	0	0	0	0	0	0	0	0	0	0	0	0	3	0	0
1003	46763	80015	1.28471159934998	2	58.3613815307617	1	0	1	0	0	4	4	NA	0	1	0	1	0	0	1	0	0	0	1	0	2	0	3	0	1	2	0	0	0	0	0	0	0	0	0	0	0	0	0	0	0	4	3	0
1004	46773	80906	0.426273345947266	3	252.820007324219	1	0	0	1	0	NA	NA	NA	1	2	1	0	0	0	1	0	0	0	1	0	0	0	3	1	1	3	0	1	0	0	0	0	0	0	1	1	0	1	0	2	0	3	0	0
1005	46777	85705	0.487130582332611	2	172.720001220703	1	0	1	0	0	4	4	NA	1	2	1	0	0	0	0	0	1	0	1	0	0	1	3	2	1	1	0	1	0	0	0	0	0	0	0	0	0	1	0	1	0	1	2	1
1006	46782	77377	0.579634428024292	2	88.5602798461914	1	0	1	0	0	4	3	NA	1	3	0	1	0	0	0	0	1	0	0	NA	3	1	2	3	1	2	0	1	0	0	1	0	1	0	0	1	0	0	0	2	0	3	3	0
1007	46784	85040	0.566218256950378	2	90.5699996948242	1	0	1	0	0	4	4	NA	1	1	1	0	0	0	0	1	0	0	1	0	0	1	5	2	0	0	0	0	0	0	0	0	0	0	0	0	0	0	0	0	0	1	0	1
1008	46785	88240	3.0212459564209	2	316.829986572266	1	0	1	0	0	4	4	NA	1	0	1	0	0	0	1	0	0	0	0	NA	0	0	3	2	1	1	0	1	0	0	0	0	0	0	0	1	0	0	0	0	0	3	0	0
1009	46786	76031	1.04777204990387	2	78.2331695556641	1	0	1	0	0	4	4	NA	1	2	1	0	0	0	0	1	0	0	0	NA	1	0	3	1	1	2	0	1	0	0	0	0	0	0	0	0	0	0	0	0	0	3	0	1
1010	46791	95575	5.92250156402588	2	30.2700004577637	1	0	1	0	0	2	3	NA	1	1	0	1	0	0	0	0	0	1	0	NA	2	1	4	2	2	2	1	0	0	1	1	0	0	1	1	1	0	0	0	4	1	5	3	1
1011	46793	45449	0.661364734172821	3	42.0999984741211	1	0	0	1	0	NA	NA	NA	1	1	1	0	0	0	0	1	0	0	1	0	0	0	3	1	0	0	0	0	0	0	0	0	0	0	0	0	0	0	0	0	0	3	0	1
1012	46796	46227	2.43859839439392	2	55.8199996948242	1	0	1	0	0	4	4	NA	1	0	1	0	0	0	1	0	0	0	1	0	0	1	3	1	1	1	0	1	0	0	1	0	0	0	0	1	0	0	0	1	0	3	0	1
1013	46798	85705	0.271925896406174	2	37.2200012207031	1	0	1	0	0	4	4	NA	1	2	1	0	0	0	0	0	1	0	1	0	3	1	3	2	3	3	0	0	0	0	0	0	0	0	0	0	0	0	0	0	0	1	0	1
1014	46808	78227	0.21120485663414	2	128	1	0	1	0	0	2	2	NA	1	2	1	0	0	0	1	0	0	0	1	0	0	0	3	2	2	2	0	1	0	0	0	0	0	0	0	0	0	0	0	0	0	4	5	0
1015	46809	10703	0.705942571163177	2	44.75	1	0	1	0	0	3	3	NA	1	1	1	0	0	0	0	0	1	0	1	0	0	0	3	2	2	2	0	1	0	0	0	0	0	0	0	0	0	0	0	0	0	2	1	0
1016	46830	8872	0.346213281154633	2	81.1500015258789	0	0	1	0	0	4	4	NA	1	4	1	0	0	0	0	1	0	0	0	NA	0	1	4	1	2	2	0	1	0	0	0	0	0	0	0	0	0	1	0	1	0	1	2	1
1017	46831	37160	0.359714210033417	2	40.3185005187988	1	0	1	0	0	3	3	NA	1	2	1	0	0	0	0	0	1	0	1	0	0	0	3	0	0	0	0	0	0	0	0	0	0	0	0	0	0	0	0	0	0	3	0	1
1018	46835	10460	1.63759469985962	2	57.2799987792969	1	0	1	0	0	4	4	NA	0	1	0	1	0	0	1	0	0	0	1	0	0	0	3	1	1	2	0	0	0	0	0	0	0	0	0	0	0	0	0	0	0	1	0	0
1019	46837	7306	0.404887974262238	2	80.8000030517578	1	0	1	0	0	3	2	NA	1	1	1	0	0	0	1	0	0	0	1	0	0	1	3	2	2	2	0	1	0	0	0	0	0	0	0	1	0	0	0	0	1	3	1	0
1020	46841	92407	0.675833821296692	2	26.5799999237061	1	0	1	0	0	2	3	NA	1	2	1	0	0	0	0	1	0	0	1	0	0	0	3	1	0	0	0	1	0	0	0	0	0	0	0	0	0	0	0	0	0	3	3	0
1021	46844	77084	0.97940856218338	2	46.9000015258789	1	0	1	0	0	3	3	NA	1	1	0	0	1	0	0	1	0	0	1	0	0	0	3	1	1	2	0	1	0	0	0	0	1	0	0	0	0	1	0	2	1	3	1	0
1022	46845	11520	0.368246287107468	2	67.1500015258789	1	0	1	0	0	1	1	NA	1	2	1	0	0	0	0	0	1	0	1	0	0	1	3	1	1	1	1	1	0	0	0	0	0	1	0	0	0	1	0	2	0	3	1	0
1023	46852	43147	0.537447392940521	2	71.3499984741211	1	0	1	0	0	4	4	NA	1	2	1	0	0	0	1	0	0	0	0	NA	0	0	3	2	2	1	1	1	0	0	0	0	1	1	0	0	0	0	0	2	0	2	2	0
1024	46853	27320	0.377146273851395	3	48.7147827148438	1	0	0	1	0	NA	NA	NA	1	2	1	0	0	0	1	0	0	0	1	0	0	0	3	1	0	0	0	1	0	0	0	0	0	0	0	0	0	0	0	0	1	4	5	1
1025	46862	91342	0.848231554031372	2	446.820007324219	1	0	1	0	0	1	3	NA	1	2	1	0	0	0	0	0	1	0	1	0	0	0	3	0	0	0	0	0	0	0	0	0	0	0	0	0	0	0	0	0	0	5	0	0
1026	46863	11580	0.781527101993561	2	48.1081161499023	0	0	1	0	0	4	3	NA	1	2	1	0	0	0	1	0	0	0	0	NA	1	0	2	2	2	2	0	1	0	0	0	0	0	0	0	1	0	0	0	0	0	2	2	0
1027	46868	78016	0.445002138614655	2	51.0999984741211	1	0	1	0	0	2	2	NA	1	2	1	0	0	0	0	1	0	0	1	0	0	0	3	0	0	0	0	1	0	0	0	0	0	0	0	1	0	0	0	0	0	1	0	0
1028	46871	52601	1.12615501880646	2	48.3335494995117	1	0	1	0	0	3	3	NA	0	1	0	1	0	0	1	0	0	0	1	0	0	1	3	1	1	1	0	1	0	0	0	0	0	1	1	0	0	0	0	2	1	2	2	0
1029	46872	10701	0.888641774654388	2	49.1728324890137	1	0	1	0	0	1	3	NA	0	1	1	0	0	0	0	1	0	0	1	0	1	1	5	2	0	0	1	1	1	0	0	1	1	0	1	0	0	0	1	5	1	2	0	0
1030	46874	30067	0.914471328258514	3	28.6204490661621	1	0	0	1	0	NA	NA	NA	0	1	0	0	1	0	1	0	0	0	1	0	0	0	3	1	1	2	1	1	0	0	0	0	0	1	0	1	0	0	0	1	0	2	5	1
1031	46882	27229	0.426273345947266	3	64.5999984741211	1	0	0	1	0	NA	NA	NA	1	2	1	0	0	0	1	0	0	0	1	0	0	1	3	0	2	3	1	1	0	0	0	0	0	0	0	1	0	0	0	0	0	3	3	1
1032	46884	32254	0.650352120399475	3	18.3700008392334	1	0	0	1	0	NA	NA	NA	1	1	1	0	0	0	1	0	0	0	1	0	0	0	3	3	2	2	0	0	0	0	0	0	0	0	0	0	0	0	0	0	0	2	5	1
1033	46886	40744	0.548940300941467	3	235.479995727539	1	0	0	1	0	NA	NA	NA	1	2	1	0	0	0	0	0	1	0	1	0	1	1	1	3	0	0	0	1	0	0	0	0	0	0	0	1	0	0	0	0	0	4	0	0
1034	46892	92314	0.602628946304321	2	265.920013427734	1	0	1	0	0	4	4	NA	1	2	1	0	0	0	0	0	1	0	1	0	1	1	2	2	0	1	1	1	0	0	0	0	0	0	0	0	0	1	0	1	0	3	1	1
1035	46894	29405	0.426273345947266	3	49.6634483337402	1	0	0	1	0	NA	NA	NA	1	2	1	0	0	0	1	0	0	0	1	0	0	1	4	2	2	3	0	1	0	0	0	0	0	0	0	0	0	1	0	1	0	2	1	1
1036	46896	64093	0.758444547653198	2	39.1548843383789	1	0	1	0	0	4	3	NA	1	1	1	0	0	0	1	0	0	0	1	0	0	1	4	2	2	2	0	1	0	0	0	0	0	0	0	0	0	0	0	0	0	2	0	1
1037	46900	85730	3.19218707084656	3	20.7199993133545	1	0	0	1	0	NA	NA	NA	0	1	1	0	0	0	1	0	0	0	0	NA	0	1	3	1	0	1	0	0	0	0	0	0	0	1	0	0	0	0	0	1	0	4	2	1
1038	46908	76642	0.585143983364105	3	72.0199966430664	1	0	0	1	0	NA	NA	NA	1	1	1	0	0	0	0	0	1	0	1	0	0	0	3	0	1	1	0	0	0	0	0	0	0	0	0	0	0	0	0	0	0	2	0	0
1039	46914	28211	0.4334916472435	3	51.6199989318848	1	0	0	1	0	NA	NA	NA	1	2	1	0	0	0	0	1	0	0	1	0	0	1	4	1	1	1	0	1	0	0	0	0	0	0	0	0	0	0	0	0	0	3	2	1
1040	46915	82801	0.345633208751678	2	32.0200004577637	1	0	1	0	0	3	3	NA	1	2	1	0	0	0	1	0	0	0	1	0	0	1	3	2	0	3	0	1	0	0	0	0	0	1	1	1	0	1	1	4	0	5	0	1
1041	46916	34668	0.837501287460327	3	262.149993896484	1	0	0	1	0	NA	NA	NA	1	1	1	0	0	0	0	0	1	0	1	0	1	1	3	1	1	1	0	0	0	0	0	0	0	0	0	0	0	0	0	0	0	2	4	1
1042	46926	23223	0.650352120399475	3	28.5492839813232	1	0	0	1	0	NA	NA	NA	1	1	1	0	0	0	1	0	0	0	1	0	0	1	4	1	1	1	0	1	0	0	0	0	0	0	0	1	0	1	0	1	0	1	0	1
1043	46931	33770	0.332444846630096	2	48.6360511779785	0	0	1	0	0	3	3	NA	1	3	1	0	0	0	1	0	0	0	0	NA	0	0	3	0	2	1	0	1	0	0	0	0	0	0	0	1	0	0	0	0	0	3	2	0
1044	46932	79553	1.51497411727905	2	16.9799995422363	1	0	1	0	0	2	2	NA	0	2	1	0	0	0	0	1	0	0	1	0	3	0	2	1	1	2	1	0	0	1	1	1	1	1	1	1	0	1	1	8	0	5	2	1
1045	46934	14611	0.650352120399475	3	23.2199993133545	1	0	0	1	0	NA	NA	NA	1	1	1	0	0	0	1	0	0	0	1	0	0	1	3	2	1	1	0	0	0	0	0	0	0	0	0	1	0	0	0	0	0	2	2	1
1046	46937	52317	0.233236372470856	3	44.0695495605469	1	0	0	1	0	NA	NA	NA	1	3	1	0	0	0	0	1	0	0	1	0	0	0	3	0	1	1	0	0	0	0	0	0	0	0	0	0	0	1	0	1	1	3	2	1
1047	46943	33073	0.518308639526367	2	46.3300018310547	0	0	1	0	0	4	4	NA	1	3	1	0	0	0	0	1	0	0	1	0	0	1	2	1	2	1	0	0	0	0	0	0	0	0	0	1	0	0	0	0	0	2	4	0
1048	46944	77034	0.300283521413803	2	120.349998474121	0	0	1	0	0	4	3	NA	1	4	1	0	0	0	0	1	0	0	0	NA	0	0	2	2	2	2	0	1	0	0	0	0	0	0	0	0	0	0	0	0	0	4	1	0
1049	46945	87109	1.17935383319855	2	48.775951385498	1	0	1	0	0	3	3	NA	1	1	1	0	0	0	1	0	0	0	0	NA	3	1	3	2	2	2	0	1	0	0	0	0	1	0	0	1	0	1	0	2	1	3	4	1
1050	46947	87740	1.28471159934998	2	62.3300018310547	1	0	1	0	0	3	4	NA	0	1	1	0	0	0	1	0	0	0	1	0	0	1	2	1	1	0	0	1	0	0	0	0	0	0	0	0	0	0	0	0	0	2	2	1
1051	46959	12901	0.344268471002579	2	23.7700004577637	1	0	1	0	0	4	4	NA	1	1	1	0	0	0	0	1	0	0	1	0	0	0	3	0	0	0	0	1	0	0	0	0	0	0	0	0	0	0	0	0	0	1	0	1
1052	46961	43608	0.650352120399475	3	51.9199981689453	1	0	0	1	0	NA	NA	NA	1	1	1	0	0	0	1	0	0	0	1	0	0	0	3	1	2	2	0	0	0	0	0	0	0	0	0	0	0	0	0	0	1	3	0	1
1053	46964	33563	0.345633208751678	2	34.0499992370605	1	0	1	0	0	4	4	NA	1	2	1	0	0	0	1	0	0	0	1	0	0	0	4	2	1	1	0	1	0	0	1	0	0	0	1	1	0	0	0	2	1	1	2	1
1054	46965	70801	0.377146273851395	3	45.8300018310547	1	0	0	1	0	NA	NA	NA	1	2	0	1	0	0	1	0	0	0	1	0	0	1	3	0	1	1	0	0	0	0	0	0	0	0	0	0	0	0	0	0	0	5	1	1
1055	46967	33907	0.280223429203033	2	36.7200012207031	1	0	1	0	0	4	4	NA	1	2	1	0	0	0	1	0	0	0	1	0	0	0	3	2	1	1	0	1	0	0	0	0	0	0	0	1	0	0	0	0	1	4	2	1
1056	46969	77515	0.523359000682831	2	48.3468818664551	1	0	1	0	0	4	4	NA	1	2	1	0	0	0	1	0	0	0	1	0	0	1	3	2	2	2	0	1	0	0	0	0	0	0	0	0	0	0	0	0	0	3	2	1
1057	46974	71047	0.445002138614655	2	133.419998168945	1	0	1	0	0	3	3	NA	1	2	1	0	0	0	0	1	0	0	1	0	0	0	3	0	1	1	0	0	0	0	0	0	0	0	0	0	0	0	0	0	0	3	0	1
1058	46975	85711	1.27934563159943	2	94.879997253418	1	0	1	0	0	1	1	NA	1	0	1	0	0	0	1	0	0	0	1	0	3	1	3	0	0	0	0	0	0	0	0	0	0	0	0	0	0	0	0	0	0	5	0	0
1059	46982	2893	0.166159197688103	2	88.5588836669922	1	0	1	0	0	3	3	NA	1	3	0	1	0	0	0	1	0	0	1	0	0	0	1	0	2	2	0	1	0	0	0	0	0	0	0	0	0	0	0	0	0	1	2	0
1060	46994	85329	2.19547843933105	2	39.9826164245605	1	0	1	0	0	4	4	NA	0	1	1	0	0	0	0	0	1	0	1	0	0	1	3	2	0	0	0	0	0	0	1	0	0	1	1	1	0	1	0	4	1	3	2	1
1061	47001	74012	0.327126204967499	3	33.3800010681152	1	0	0	1	0	NA	NA	NA	1	2	1	0	0	0	1	0	0	0	1	0	0	0	3	2	0	0	1	1	0	0	0	0	0	1	0	0	0	0	1	2	1	5	2	1
1062	47002	32822	0.601186692714691	2	34.5999984741211	1	0	1	0	0	1	1	NA	0	1	1	0	0	0	1	0	0	0	1	0	0	0	5	2	2	1	1	1	0	1	1	0	1	0	0	1	0	1	0	4	0	4	0	1
1063	47005	73109	0.585143983364105	3	33.6800003051758	1	0	0	1	0	NA	NA	NA	1	1	1	0	0	0	0	0	1	0	1	0	1	1	3	2	1	0	0	0	0	0	0	0	0	0	0	0	0	0	0	0	0	3	2	0
1064	47006	20874	1.06719517707825	3	149.580047607422	1	0	0	1	0	NA	NA	NA	1	2	1	0	0	0	0	1	0	0	0	NA	1	0	3	1	1	1	0	1	0	0	0	0	0	0	0	0	0	0	0	0	1	2	2	0
1065	47008	75211	0.808753848075867	2	39.9127159118652	1	0	1	0	0	4	4	NA	0	2	0	0	1	0	0	0	1	0	1	0	1	1	2	2	1	1	1	1	0	0	0	0	0	0	1	0	0	0	0	1	1	2	5	1
1066	47013	60004	0.764966070652008	3	443.350006103516	1	0	0	1	0	NA	NA	NA	0	1	1	0	0	0	0	1	0	0	1	0	3	0	3	0	1	2	1	0	1	0	0	1	0	0	0	0	0	1	1	4	0	2	4	1
1067	47023	34609	0.650352120399475	3	546.469665527344	1	0	0	1	0	NA	NA	NA	1	1	1	0	0	0	1	0	0	0	1	0	1	1	3	0	1	0	0	0	0	0	0	0	0	0	0	0	0	0	0	0	0	3	0	0
1068	47024	77571	0.779427468776703	2	25.8500003814697	0	0	1	0	0	2	1	NA	1	1	1	0	0	0	1	0	0	0	1	0	1	1	2	2	2	1	1	0	0	1	1	1	0	0	1	1	0	0	1	5	1	1	0	1
1069	47031	68154	0.577135562896729	3	36.4194488525391	1	0	0	1	0	NA	NA	NA	1	4	0	1	0	0	0	1	0	0	0	NA	2	0	3	3	1	2	0	1	1	1	1	1	1	1	1	1	0	1	0	8	0	4	4	0
1070	47032	91942	0.778860867023468	2	51.1199989318848	1	0	1	0	0	4	4	NA	1	1	0	1	0	0	1	0	0	0	0	NA	0	1	5	2	1	1	0	1	0	0	0	0	0	0	0	1	1	1	0	2	1	1	0	1
1071	47035	40065	0.319796502590179	2	22.4799995422363	1	0	1	0	0	3	4	NA	1	3	0	0	1	0	1	0	0	0	1	0	1	1	5	3	1	1	1	1	0	0	0	0	0	0	0	1	0	1	0	1	1	1	0	1
1072	47038	32208	0.650352120399475	3	54.3499984741211	1	0	0	1	0	NA	NA	NA	1	1	0	1	0	0	1	0	0	0	1	0	0	1	5	3	3	3	0	1	0	0	1	0	1	0	0	1	0	0	0	2	0	4	3	1
1073	47039	80014	0.243194714188576	2	43.8300018310547	1	0	1	0	0	2	2	NA	1	2	0	1	0	0	0	0	1	0	1	0	0	1	4	0	1	1	0	1	0	0	0	0	0	0	0	0	0	0	0	0	0	2	0	0
1074	47040	95832	0.91522490978241	2	82.5299987792969	1	0	1	0	0	3	3	NA	1	2	1	0	0	0	0	0	1	0	1	0	0	0	3	2	1	1	1	1	0	0	0	0	0	0	0	1	0	1	0	1	0	2	1	1
1075	47042	78045	0.758444547653198	2	29.8783340454102	1	0	1	0	0	4	4	NA	1	1	0	1	0	0	1	0	0	0	1	0	1	0	3	3	1	2	1	1	0	1	1	0	0	1	0	1	1	1	0	5	0	5	2	1
1076	47046	12550	0.914471328258514	3	468.511535644531	1	0	0	1	0	NA	NA	NA	0	1	0	1	0	0	1	0	0	0	1	0	1	0	3	1	1	0	1	1	0	0	0	0	0	1	1	0	0	0	0	2	0	3	1	0
1077	47049	79924	0.411737412214279	2	24.7800006866455	1	0	1	0	0	4	4	NA	1	3	1	0	0	0	0	0	1	0	1	0	0	1	1	1	1	1	0	0	0	0	0	0	1	0	0	0	0	0	0	1	0	3	3	0
1078	47057	7050	1.66979122161865	3	80.2799987792969	1	0	0	1	0	NA	NA	NA	0	1	1	0	0	0	0	0	1	0	1	0	0	1	1	2	1	1	0	1	0	0	0	0	0	0	0	0	0	0	0	0	0	4	0	1
1079	47059	91744	2.23060369491577	2	62.5200004577637	1	0	1	0	0	3	3	NA	1	0	1	0	0	0	0	0	1	0	1	0	0	0	3	0	0	0	0	0	0	0	0	0	0	0	0	0	0	0	0	0	0	3	0	0
1080	47062	95128	0.345633208751678	2	38.6896667480469	1	0	1	0	0	4	4	NA	1	2	0	1	0	0	1	0	0	0	1	0	0	1	3	1	1	2	0	0	0	0	0	0	0	0	0	1	0	0	0	0	0	2	0	1
1081	47066	10458	0.709075391292572	2	21.4799995422363	0	0	1	0	0	4	4	NA	0	3	0	0	1	0	1	0	0	0	1	0	0	0	2	1	0	2	0	0	0	0	0	0	0	0	0	0	0	0	0	0	0	5	0	0
1082	47067	72117	0.740981161594391	3	82.3199996948242	1	0	0	1	0	NA	NA	NA	1	1	1	0	0	0	0	0	1	0	1	0	0	0	3	2	2	2	1	0	0	0	0	0	1	1	1	1	0	0	1	4	0	1	0	1
1083	47078	97301	0.642706513404846	3	69.222053527832	1	0	0	1	0	NA	NA	NA	1	1	1	0	0	0	0	0	1	0	1	0	0	0	3	0	1	1	0	1	0	0	0	0	0	0	0	0	0	1	0	1	0	1	0	1
1084	47079	85323	0.976495802402496	2	87.4196701049805	1	0	1	0	0	4	4	NA	1	1	1	0	0	0	0	1	0	0	1	0	0	0	3	0	2	1	0	1	0	0	0	0	0	1	1	0	0	1	0	3	1	4	2	1
1085	47080	92801	1.55688726902008	2	25.5699996948242	1	0	1	0	0	4	4	NA	0	2	0	1	0	0	0	1	0	0	1	0	0	1	3	3	2	2	0	1	0	0	0	0	0	0	0	1	0	0	1	1	0	3	4	1
1086	47081	33612	0.914471328258514	3	63.5800018310547	1	0	0	1	0	NA	NA	NA	0	1	1	0	0	0	1	0	0	0	1	0	0	0	2	2	1	2	0	1	0	0	0	0	0	0	0	0	0	0	0	0	0	2	5	0
1087	47090	11590	3.19218707084656	3	36.6300010681152	1	0	0	1	0	NA	NA	NA	0	1	1	0	0	0	1	0	0	0	0	NA	0	0	3	1	0	0	0	0	0	0	0	0	0	0	0	0	0	0	0	0	0	3	0	0
1088	47091	85225	3.8782799243927	2	78.3450469970703	0	0	1	0	0	4	4	NA	1	0	1	0	0	0	0	1	0	0	0	NA	0	0	3	1	1	1	0	0	0	0	0	0	0	0	0	0	0	0	0	0	1	3	2	1
1089	47093	39772	1.0494247674942	3	41.4199981689453	1	0	0	1	0	NA	NA	NA	1	2	0	0	1	0	1	0	0	0	1	0	0	1	3	3	0	1	1	1	0	0	0	0	1	0	0	1	0	1	1	3	1	4	2	1
1090	47101	85745	3.41388964653015	2	53.75	0	0	1	0	0	4	4	NA	0	1	1	0	0	0	0	1	0	0	0	NA	0	0	3	2	1	2	0	1	0	0	0	0	0	1	1	1	0	0	0	2	1	5	1	1
1091	47103	47130	0.4334916472435	3	41.9300003051758	1	0	0	1	0	NA	NA	NA	1	2	1	0	0	0	0	1	0	0	1	0	0	0	3	1	1	1	0	1	0	0	0	0	0	0	0	0	0	0	0	0	1	4	5	1
1092	47105	46222	0.39429646730423	2	65.3499984741211	1	0	1	0	0	2	2	NA	1	2	0	1	0	0	1	0	0	0	1	0	0	0	4	0	0	0	0	1	0	0	0	0	0	0	0	0	0	1	0	1	0	2	0	0
1093	47106	77351	1.27934563159943	2	17.8999996185303	1	0	1	0	0	2	2	NA	1	0	0	0	1	0	1	0	0	0	1	0	0	1	3	1	0	0	0	0	0	0	0	0	0	0	0	0	0	0	0	0	0	4	2	0
1094	47111	75204	1.48460924625397	2	16.3199996948242	0	0	1	0	0	1	1	NA	1	1	1	0	0	0	1	0	0	0	0	NA	0	1	3	2	0	0	0	0	0	0	0	0	0	0	0	0	0	0	0	0	0	5	0	0
1095	47113	91766	3.0212459564209	2	47.5800018310547	1	0	1	0	0	4	4	NA	1	0	1	0	0	0	1	0	0	0	0	NA	0	1	1	2	2	2	0	1	0	0	0	0	0	0	0	1	0	1	0	1	0	3	3	1
1096	47120	76543	0.976495802402496	2	45.3300018310547	1	0	1	0	0	4	4	NA	1	1	1	0	0	0	0	1	0	0	1	0	0	0	3	1	1	0	0	1	0	0	0	0	0	0	0	0	0	0	0	0	0	2	0	1
1097	47121	75236	0.335534751415253	3	62.5999984741211	1	0	0	1	0	NA	NA	NA	1	4	0	1	0	0	0	0	1	0	1	0	1	1	2	2	1	2	0	1	0	0	0	0	0	0	0	0	0	1	0	1	1	2	2	0
1098	47122	23860	0.426273345947266	3	50.4500007629395	1	0	0	1	0	NA	NA	NA	1	2	1	0	0	0	1	0	0	0	1	0	0	1	1	2	0	1	0	1	0	0	0	0	0	0	0	1	0	0	0	0	1	4	0	0
1099	47124	92154	1.12615501880646	2	28.7167835235596	1	0	1	0	0	4	4	NA	0	1	1	0	0	0	1	0	0	0	1	0	0	0	3	0	0	0	0	1	0	0	1	0	0	0	0	0	0	0	0	1	0	3	1	1
1100	47161	30032	0.663261115550995	3	39.0759506225586	1	0	0	1	0	NA	NA	NA	0	2	1	0	0	0	0	1	0	0	1	0	0	0	3	2	0	0	0	1	0	0	0	0	0	0	0	1	1	0	1	2	1	1	0	1
1101	47164	78666	0.524920165538788	2	40.4300003051758	1	0	1	0	0	3	3	NA	1	2	1	0	0	0	1	0	0	0	1	0	0	1	4	2	3	3	0	1	0	0	0	0	0	0	0	1	0	0	0	0	0	3	1	0
1102	47167	85222	0.976495802402496	2	330.320007324219	1	0	1	0	0	3	3	NA	1	1	1	0	0	0	0	1	0	0	1	0	0	0	3	1	2	1	0	1	0	0	0	0	0	0	0	0	0	1	0	1	0	3	0	1
1103	47168	92801	3.8782799243927	2	54.25	0	0	1	0	0	4	4	NA	1	0	1	0	0	0	0	1	0	0	0	NA	0	1	4	1	1	2	0	1	0	0	0	0	0	0	0	1	0	0	0	0	1	5	1	1
1104	47170	80909	1.76290345191956	2	47.9199981689453	1	0	1	0	0	2	2	NA	0	0	1	0	0	0	1	0	0	0	1	0	0	0	3	0	0	1	0	1	0	0	0	0	0	0	0	0	0	0	0	0	1	3	3	0
1105	47171	78047	0.777095377445221	2	15.0200004577637	1	0	1	0	0	1	3	NA	0	2	1	0	0	0	1	0	0	0	1	0	3	0	3	1	1	3	1	0	1	1	0	1	0	0	0	1	0	1	1	5	1	3	5	0
1106	47172	78155	1.64715540409088	2	25.3299999237061	1	0	1	0	0	4	4	NA	1	0	1	0	0	0	0	0	1	0	1	0	0	0	3	0	0	0	0	0	0	0	0	0	0	0	0	0	0	0	0	0	0	3	0	1
1107	47175	62301	0.575400471687317	3	36.7000007629395	1	0	0	1	0	NA	NA	NA	1	1	0	1	0	0	1	0	0	0	1	0	0	0	5	3	0	1	0	1	0	0	0	0	1	1	1	1	0	1	0	4	1	4	0	1
1108	47185	95926	0.751945614814758	3	45.9000015258789	1	0	0	1	0	NA	NA	NA	0	2	1	0	0	0	1	0	0	0	1	0	0	0	3	0	0	0	0	1	0	0	0	0	0	0	0	1	1	1	0	2	1	4	1	1
1109	47195	72402	0.760706663131714	2	32.2799987792969	1	0	1	0	0	4	4	NA	1	1	1	0	0	0	1	0	0	0	1	0	0	0	1	2	1	1	0	0	0	0	0	0	0	0	0	0	0	0	0	0	0	4	5	0
1110	47202	33160	0.650218963623047	2	26.0300006866455	1	0	1	0	0	2	3	NA	0	3	1	0	0	0	1	0	0	0	1	0	3	1	3	2	2	2	0	1	0	0	0	0	0	1	0	1	0	0	0	1	0	2	2	1
1111	47204	33909	0.813804686069489	2	33.6685485839844	1	0	1	0	0	2	3	NA	1	2	1	0	0	0	1	0	0	0	0	NA	0	1	2	2	1	1	0	0	0	0	0	0	0	0	0	1	0	0	0	0	0	2	4	1
1112	47209	77840	0.170720174908638	2	27.518949508667	1	0	1	0	0	3	3	NA	1	3	1	0	0	0	1	0	0	0	1	0	0	1	4	2	1	2	0	1	0	0	0	0	0	0	0	0	0	0	0	0	0	2	1	0
1113	47212	7083	0.267393410205841	2	45.0699996948242	1	0	1	0	0	3	3	NA	1	1	1	0	0	0	1	0	0	0	1	0	0	0	4	2	1	1	0	1	0	0	0	0	0	0	0	0	0	0	0	0	0	2	0	0
1114	47214	46052	8.58889293670654	2	68.5711669921875	1	0	1	0	0	4	3	NA	0	1	1	0	0	0	0	0	0	1	1	0	1	1	2	2	1	2	0	1	0	0	0	0	0	0	1	0	0	0	0	1	0	4	2	0
1115	47222	10032	1.00621485710144	2	72.870002746582	0	0	1	0	0	4	4	NA	1	2	1	0	0	0	0	1	0	0	0	NA	0	1	2	0	1	2	0	0	0	0	0	0	0	0	0	0	0	0	0	0	0	2	3	1
1116	47227	55101	1.31861400604248	3	75.4199981689453	1	0	0	1	0	NA	NA	NA	0	1	1	0	0	0	0	0	1	0	1	0	0	1	3	2	1	2	1	1	0	0	0	0	0	1	0	0	1	0	0	2	0	2	3	0
1117	47229	75224	0.345633208751678	2	70.629997253418	1	0	1	0	0	2	2	NA	1	2	1	0	0	0	1	0	0	0	1	0	0	0	3	0	1	1	0	1	0	0	0	0	0	0	0	0	0	0	0	0	0	2	0	1
1118	47235	68110	0.661364734172821	3	50.2000007629395	1	0	0	1	0	NA	NA	NA	1	1	1	0	0	0	0	1	0	0	1	0	1	1	5	2	1	1	0	1	1	0	0	0	0	0	0	0	0	0	0	1	1	2	0	1
1119	47240	61606	0.660786628723145	2	41.4500007629395	1	0	1	0	0	4	3	NA	1	2	1	0	0	0	1	0	0	0	1	0	0	0	2	1	1	2	1	1	0	0	0	0	0	0	0	1	0	1	0	1	0	2	0	0
1120	47242	70767	0.426273345947266	3	37.2700004577637	1	0	0	1	0	NA	NA	NA	1	2	1	0	0	0	1	0	0	0	1	0	1	1	3	1	1	1	0	1	0	0	0	0	0	0	0	1	0	0	1	1	0	2	2	1
1121	47247	10459	0.650352120399475	3	38.1598815917969	1	0	0	1	0	NA	NA	NA	1	1	1	0	0	0	1	0	0	0	1	0	0	0	3	0	0	0	0	1	0	0	0	0	0	0	0	1	0	1	0	1	0	5	1	0
1122	47248	75149	0.758444547653198	2	62.4500007629395	0	0	1	0	0	4	4	NA	1	1	1	0	0	0	1	0	0	0	1	0	1	1	3	2	2	1	0	1	0	0	0	0	0	0	1	1	1	1	0	3	0	2	5	1
1123	47269	76053	0.404887974262238	2	146.25	1	0	1	0	0	3	4	NA	1	1	0	1	0	0	1	0	0	0	1	0	0	1	4	2	1	1	0	1	0	0	0	0	1	0	1	0	0	1	0	3	1	2	0	1
1124	47272	20903	1.64693796634674	3	60.3699989318848	1	0	0	1	0	NA	NA	NA	0	4	1	0	0	0	0	0	1	0	1	0	0	1	4	3	2	2	0	1	0	0	0	0	0	0	0	1	0	1	0	1	0	5	0	0
1125	47280	93291	2.36275672912598	2	72.3000030517578	1	0	1	0	0	2	2	NA	0	2	1	0	0	0	0	1	0	0	0	NA	0	0	4	2	2	2	0	0	0	0	0	0	0	0	0	0	0	0	0	0	0	4	2	1
1126	47297	77084	1.70522832870483	2	48.6873321533203	1	0	1	0	0	4	4	NA	0	1	0	1	0	0	1	0	0	0	1	0	0	0	3	1	1	1	0	1	0	0	0	0	0	0	0	0	0	0	0	0	1	2	0	1
1127	47301	48854	0.319796502590179	2	25.3199996948242	1	0	1	0	0	4	4	NA	1	3	1	0	0	0	1	0	0	0	1	0	0	1	4	2	2	2	0	1	0	0	0	0	0	0	0	1	0	0	0	0	0	2	3	1
1128	47305	75601	0.650352120399475	3	70.9000015258789	1	0	0	1	0	NA	NA	NA	1	1	1	0	0	0	1	0	0	0	1	0	0	0	3	1	1	2	0	0	0	0	0	0	1	0	0	0	0	0	0	1	1	3	4	1
1129	47310	32811	0.567539215087891	2	47.4000015258789	1	0	1	0	0	4	3	NA	1	2	1	0	0	0	0	0	1	0	1	0	0	1	3	0	0	1	0	1	0	0	0	0	0	0	0	0	0	1	0	1	0	3	0	0
1130	47311	29626	0.4334916472435	3	76.620002746582	1	0	0	1	0	NA	NA	NA	1	2	1	0	0	0	0	0	1	0	1	0	0	1	5	2	1	1	0	1	0	0	0	0	0	0	0	1	0	1	0	1	1	3	2	0
1131	47315	77590	1.70522832870483	2	21.5499992370605	1	0	1	0	0	1	3	NA	0	1	1	0	0	0	1	0	0	0	1	0	0	1	4	1	0	2	0	1	0	0	0	0	0	0	0	0	0	0	0	0	0	1	1	0
1132	47320	32909	0.321707487106323	2	77.2300033569336	1	0	1	0	0	3	3	NA	1	2	0	0	1	0	0	0	1	0	1	0	0	0	3	0	1	1	0	0	0	0	0	0	0	0	0	0	0	0	0	0	0	3	5	1
1133	47323	30274	1.09446465969086	3	124.230003356934	1	0	0	1	0	NA	NA	NA	0	2	1	0	0	0	0	0	1	0	1	0	0	1	3	1	0	0	0	1	0	0	0	0	0	0	0	0	0	1	0	1	1	5	1	0
1134	47324	76053	0.500886619091034	2	45.0800018310547	1	0	1	0	0	4	4	NA	1	1	1	0	0	0	1	0	0	0	1	0	0	0	3	2	2	2	0	1	0	0	0	0	0	0	0	1	0	0	0	0	0	2	1	1
1135	47327	78567	0.170831069350243	2	23.1299991607666	1	0	1	0	0	3	3	NA	1	4	1	0	0	0	1	0	0	0	1	0	1	1	5	3	1	1	1	1	0	0	0	0	0	0	1	1	0	0	0	1	0	1	5	1
1136	47332	78249	3.19016718864441	2	36.5	1	0	1	0	0	4	4	NA	0	2	0	1	0	0	0	0	1	0	0	NA	1	1	4	2	1	1	0	1	0	0	0	0	0	0	0	0	0	0	1	1	0	2	1	1
1137	47333	89052	1.66979122161865	3	54.4000015258789	1	0	0	1	0	NA	NA	NA	0	1	0	1	0	0	0	0	1	0	1	0	0	1	3	1	0	0	0	1	0	0	0	0	1	0	0	0	0	0	0	1	1	1	1	1
1138	47339	80113	0.516288042068481	2	58.3697166442871	1	0	1	0	0	4	4	NA	1	0	1	0	0	0	1	0	0	0	1	0	1	0	3	1	0	0	0	1	0	0	0	0	0	0	0	1	0	0	0	0	1	5	0	1
1139	47344	44705	0.21183480322361	2	46.25	1	0	1	0	0	4	4	NA	1	2	1	0	0	0	1	0	0	0	1	0	0	0	3	2	1	1	0	1	0	0	0	0	0	0	0	1	0	0	0	0	0	1	0	0
1140	47345	85364	0.345633208751678	2	85.5199966430664	1	0	1	0	0	3	3	NA	1	2	1	0	0	0	1	0	0	0	1	0	0	0	3	0	1	1	0	1	0	0	0	0	0	0	0	0	0	0	0	0	0	2	0	0
1141	47350	38008	0.642706513404846	3	37.9199981689453	1	0	0	1	0	NA	NA	NA	1	1	1	0	0	0	0	0	1	0	1	0	0	0	3	3	1	1	0	1	0	0	0	0	0	0	0	0	0	0	0	0	1	1	1	1
1142	47353	90813	0.640236914157867	2	67.2799987792969	1	0	1	0	0	4	4	NA	1	3	1	0	0	0	0	0	1	0	0	NA	1	1	3	3	1	2	1	1	0	0	0	0	0	1	1	0	0	1	0	3	1	4	2	1
1143	47373	95110	0.170831069350243	2	87.4000015258789	1	0	1	0	0	1	1	NA	1	4	1	0	0	0	1	0	0	0	1	0	0	0	3	0	0	0	0	0	0	0	0	0	0	0	0	0	0	0	0	0	0	5	0	0
1144	47375	77036	0.300283521413803	2	67.5999984741211	0	0	1	0	0	3	3	NA	1	4	1	0	0	0	0	1	0	0	0	NA	0	0	5	2	1	1	0	1	0	0	0	0	0	0	0	1	0	0	0	0	0	3	0	0
1145	47378	75939	0.575400471687317	3	92.7300033569336	1	0	0	1	0	NA	NA	NA	1	1	1	0	0	0	1	0	0	0	1	0	0	0	1	2	1	1	0	1	0	0	0	0	0	0	0	0	0	0	0	0	0	2	3	1
1146	47379	78251	0.246801465749741	2	116.470001220703	1	0	1	0	0	3	4	NA	1	2	1	0	0	0	1	0	0	0	1	0	0	1	1	2	1	2	0	1	0	0	1	0	0	0	0	0	0	0	0	1	1	4	5	0
1147	47383	33024	0.18543304502964	2	80.1500015258789	1	0	1	0	0	4	4	NA	1	3	1	0	0	0	1	0	0	0	1	0	0	0	3	2	1	2	0	1	0	0	0	0	1	0	0	0	0	0	0	1	0	3	2	0
1148	47387	30528	0.764678716659546	3	59.4415016174316	1	0	0	1	0	NA	NA	NA	0	2	1	0	0	0	0	1	0	0	1	0	0	0	4	1	0	1	0	1	0	0	0	0	0	0	0	0	0	0	0	0	1	4	5	1
1149	47389	20708	1.62818694114685	3	42.3300018310547	1	0	0	1	0	NA	NA	NA	1	1	1	0	0	0	0	1	0	0	0	NA	0	0	5	0	1	1	0	1	0	0	0	0	0	0	0	1	0	0	0	0	0	4	5	1
1150	47390	60185	1.58718752861023	2	83.1800003051758	1	0	1	0	0	4	4	NA	0	1	1	0	0	0	0	0	1	0	1	0	0	1	3	1	1	1	0	1	0	0	0	0	0	0	0	1	1	0	0	1	1	2	0	1
1151	47392	77096	0.813804686069489	2	24.5799999237061	1	0	1	0	0	3	4	NA	1	2	1	0	0	0	1	0	0	0	0	NA	1	1	4	2	2	2	0	1	0	0	0	0	0	0	0	1	0	0	0	0	0	1	3	1
1152	47393	34221	0.585143983364105	3	31.2999992370605	1	0	0	1	0	NA	NA	NA	1	1	1	0	0	0	0	1	0	0	1	0	0	0	3	1	2	0	0	1	0	0	0	0	0	0	0	1	0	0	0	0	0	5	0	0
1153	47395	76022	0.574195146560669	3	89.9258804321289	1	0	0	1	0	NA	NA	NA	1	3	1	0	0	0	0	1	0	0	0	NA	0	0	2	2	1	1	0	1	0	0	0	0	0	0	0	0	0	0	0	0	0	3	5	0
1154	47396	13340	1.31861400604248	3	141.550003051758	1	0	0	1	0	NA	NA	NA	0	1	1	0	0	0	0	1	0	0	1	0	0	1	4	3	1	1	0	1	0	0	0	0	0	1	0	0	0	0	0	1	0	5	2	0
1155	47397	75082	3.24624156951904	3	70.8300018310547	1	0	0	1	0	NA	NA	NA	0	1	0	1	0	0	0	1	0	0	1	0	0	1	3	3	2	3	1	1	0	0	0	1	0	1	1	1	0	0	0	3	1	4	4	1
1156	47401	90806	0.524920165538788	2	64.4300003051758	1	0	1	0	0	2	2	NA	1	2	0	1	0	0	1	0	0	0	1	0	0	1	2	2	1	2	0	1	0	0	0	0	0	0	0	0	0	0	0	0	1	2	5	1
1157	47404	91911	0.523359000682831	2	19.7700004577637	1	0	1	0	0	3	3	NA	1	2	0	0	1	0	1	0	0	0	1	0	0	0	3	0	1	1	0	0	0	0	0	0	0	0	0	0	0	0	0	0	0	3	4	1
1158	47405	33020	0.297500491142273	2	46.6699981689453	1	0	1	0	0	4	4	NA	1	2	1	0	0	0	0	1	0	0	1	0	0	0	3	0	0	1	0	0	0	0	0	0	0	0	0	0	0	0	0	0	0	2	0	1
1159	47410	89031	0.8642857670784	3	117.379997253418	1	0	0	1	0	NA	NA	NA	0	2	0	1	0	0	0	1	0	0	1	0	0	0	4	3	0	1	0	1	0	0	0	0	0	0	0	1	0	1	0	1	1	2	0	0
1160	47414	85009	0.439781755208969	2	51.7693824768066	1	0	1	0	0	3	4	NA	1	1	1	0	0	0	1	0	0	0	1	0	0	0	3	3	0	0	0	0	0	0	0	0	0	0	0	1	0	0	0	0	0	2	1	0
1161	47418	79401	0.426273345947266	3	38.8306159973145	1	0	0	1	0	NA	NA	NA	1	2	0	1	0	0	1	0	0	0	1	0	0	0	5	2	0	1	0	1	0	0	0	0	0	0	0	0	0	0	0	0	1	4	2	0
1162	47419	93635	0.313601583242416	2	34.4000015258789	1	0	1	0	0	3	4	NA	0	2	1	0	0	0	1	0	0	0	1	0	0	1	1	2	0	0	0	1	0	0	0	0	0	0	0	0	0	1	0	1	0	3	0	1
1163	47421	6702	1.33146584033966	2	68.7350463867188	1	0	1	0	0	4	4	NA	1	0	1	0	0	0	0	1	0	0	1	0	0	0	3	0	1	1	0	0	0	0	0	0	0	0	0	0	0	0	0	0	0	2	3	1
1164	47426	91601	0.560183227062225	2	63.7000007629395	1	0	1	0	0	3	4	NA	1	2	1	0	0	0	0	1	0	0	1	0	0	0	2	1	1	1	0	1	0	0	0	0	0	0	0	0	0	0	0	0	0	2	5	1
1165	47429	78660	0.867018759250641	2	45.5800018310547	0	0	1	0	0	4	4	NA	1	3	1	0	0	0	0	0	1	0	0	NA	0	0	3	2	1	1	0	0	0	0	0	0	0	0	0	0	0	0	0	0	0	2	0	0
1166	47439	79110	0.976495802402496	2	66	1	0	1	0	0	3	3	NA	1	1	0	1	0	0	0	0	1	0	1	0	0	0	3	1	0	1	0	1	0	0	0	0	0	0	0	0	0	0	0	0	0	5	1	1
1167	47443	65202	0.758444547653198	2	35.5299987792969	1	0	1	0	0	4	4	NA	1	1	0	1	0	0	1	0	0	0	1	0	0	1	5	1	1	2	0	1	0	0	0	0	0	0	0	1	0	1	1	2	0	2	4	1
1168	47445	79106	0.259228110313416	3	41.9500007629395	1	0	0	1	0	NA	NA	NA	1	3	1	0	0	0	1	0	0	0	1	0	0	1	1	0	0	1	0	0	0	0	0	0	0	0	0	0	0	0	0	0	0	4	0	1
1169	47451	91342	0.661364734172821	3	201.899993896484	1	0	0	1	0	NA	NA	NA	1	1	1	0	0	0	0	1	0	0	1	0	0	1	3	0	3	3	0	1	0	0	0	0	0	0	0	0	0	0	0	0	1	1	1	1
1170	47458	11236	1.14722013473511	3	36.6300010681152	1	0	0	1	0	NA	NA	NA	0	1	1	0	0	0	1	0	0	0	1	0	0	0	3	1	0	0	0	1	0	0	0	1	0	1	0	1	0	0	0	2	1	4	0	1
1171	47468	75211	2.49412822723389	2	144.279998779297	1	0	1	0	0	4	4	NA	1	0	1	0	0	0	0	1	0	0	1	0	0	0	4	2	1	0	0	1	0	0	0	0	0	0	0	0	0	0	0	0	0	2	1	0
1172	47470	7032	0.402879923582077	2	76.4199981689453	1	0	1	0	0	3	3	NA	1	2	0	1	0	0	0	0	1	0	1	0	1	0	3	1	1	1	0	1	0	0	0	0	0	0	0	0	0	0	0	0	0	4	2	0
1173	47471	76226	0.279390037059784	2	16.9300003051758	1	0	1	0	0	3	4	NA	1	2	0	1	0	0	1	0	0	0	1	0	1	1	5	2	3	2	1	0	1	1	1	1	0	1	1	1	0	1	0	7	0	1	4	1
1174	47481	23509	0.260555624961853	3	29.7624492645264	1	0	0	1	0	NA	NA	NA	1	4	0	1	0	0	1	0	0	0	1	0	1	1	3	2	1	2	0	1	0	0	0	0	0	0	0	1	0	0	0	0	0	1	0	0
1175	47496	92336	0.345633208751678	2	23.0200004577637	1	0	1	0	0	2	2	NA	1	2	1	0	0	0	1	0	0	0	1	0	0	0	4	3	0	0	1	0	0	0	0	0	0	1	0	0	0	0	0	1	1	4	2	0
1176	47500	14534	1.43945944309235	2	47.7799987792969	0	0	1	0	0	4	4	NA	0	3	0	0	1	0	0	1	0	0	0	NA	0	1	3	2	2	2	0	1	0	0	0	0	0	0	0	0	0	0	0	0	0	4	1	0
1177	47501	78065	0.404887974262238	2	19.5799999237061	1	0	1	0	0	2	3	NA	1	1	1	0	0	0	1	0	0	0	1	0	2	1	5	3	3	2	1	1	1	0	1	1	0	0	0	1	0	1	0	4	0	1	1	1
1178	47503	60632	1.70522832870483	2	26.5	1	0	1	0	0	2	3	NA	0	1	1	0	0	0	1	0	0	0	1	0	0	0	5	1	0	0	0	0	0	0	0	0	0	0	0	0	0	0	0	0	0	5	0	0
1179	47506	18702	0.650352120399475	3	32.9799995422363	1	0	0	1	0	NA	NA	NA	1	1	1	0	0	0	1	0	0	0	1	0	0	1	3	1	1	0	0	1	0	0	0	0	0	1	0	1	0	0	0	1	0	3	2	1
1180	47508	11731	0.279390037059784	2	490.299987792969	1	0	1	0	0	3	3	NA	1	2	0	1	0	0	1	0	0	0	1	0	1	0	3	2	1	1	0	1	1	1	0	1	1	0	0	0	0	0	0	4	0	3	5	0
1181	47509	92337	0.888520121574402	2	39.8488845825195	1	0	1	0	0	4	4	NA	1	1	1	0	0	0	1	0	0	0	0	NA	0	1	5	2	0	0	0	1	0	0	0	0	0	0	1	0	0	0	0	1	0	2	4	1
1182	47514	87109	1.17935383319855	2	59.2857818603516	1	0	1	0	0	3	3	NA	1	1	1	0	0	0	1	0	0	0	0	NA	0	1	3	2	1	2	0	1	0	0	0	0	0	0	0	1	0	1	0	1	1	2	4	1
1183	47515	71924	1.51841604709625	2	59.6471672058105	1	0	1	0	0	4	4	NA	1	1	1	0	0	0	0	1	0	0	0	NA	0	0	3	0	2	2	0	1	0	0	0	0	0	0	0	0	0	0	0	0	0	3	0	1
1184	47516	43232	1.2966570854187	3	32.9000015258789	1	0	0	1	0	NA	NA	NA	0	1	0	1	0	0	1	0	0	0	1	0	0	0	4	1	1	1	1	1	0	1	1	1	1	1	0	0	1	1	0	7	0	2	0	1
1185	47517	90155	1.17935383319855	2	110.209503173828	1	0	1	0	0	4	4	NA	1	1	1	0	0	0	1	0	0	0	0	NA	0	0	3	2	2	2	0	1	0	0	0	0	0	0	0	0	0	0	0	0	0	3	1	1
1186	47518	75232	0.751945614814758	3	19.3999996185303	1	0	0	1	0	NA	NA	NA	0	2	1	0	0	0	1	0	0	0	1	0	0	1	4	2	0	0	1	0	0	0	0	0	0	0	0	0	0	0	1	1	0	5	0	0
1187	47519	85015	1.7103146314621	2	76.6800003051758	0	0	1	0	0	4	4	NA	0	1	1	0	0	0	1	0	0	0	1	0	1	1	5	3	3	3	0	0	0	0	0	0	0	0	0	0	0	0	0	0	0	5	0	0
1188	47524	69337	0.638183057308197	3	37.4199981689453	1	0	0	1	0	NA	NA	NA	1	3	1	0	0	0	1	0	0	0	0	NA	0	1	4	3	1	0	0	1	0	0	0	0	0	1	1	1	0	0	1	3	0	4	2	1
1189	47528	90604	1.32238626480103	2	63.0200004577637	1	0	1	0	0	2	2	NA	1	1	0	1	0	0	0	0	1	0	1	0	0	1	3	0	0	0	0	1	0	0	0	0	0	0	0	0	0	0	0	0	0	2	1	0
1190	47530	33010	0.471882224082947	2	38.0548324584961	0	0	1	0	0	4	4	NA	1	2	1	0	0	0	1	0	0	0	0	NA	0	0	3	0	2	2	0	0	0	0	0	0	0	0	0	0	0	0	0	0	0	2	0	0
1191	47534	6320	1.60107493400574	3	52.4300003051758	1	0	0	1	0	NA	NA	NA	1	1	0	1	0	0	1	0	0	0	0	NA	1	1	3	2	1	1	0	1	0	0	0	0	0	0	0	1	0	0	0	0	0	1	4	1
1192	47537	77502	0.675833821296692	2	28.7328834533691	1	0	1	0	0	4	4	NA	1	2	0	0	1	0	0	1	0	0	1	0	0	0	3	1	1	1	0	0	0	0	0	0	1	0	0	0	0	0	0	1	0	1	0	1
1193	47538	71654	0.426273345947266	3	47.5299987792969	1	0	0	1	0	NA	NA	NA	1	2	1	0	0	0	1	0	0	0	1	0	0	1	3	0	1	1	0	1	1	0	1	0	0	1	0	1	0	1	0	4	1	3	1	1
1194	47549	77429	0.760706663131714	2	47.3499984741211	1	0	1	0	0	2	4	NA	1	1	1	0	0	0	1	0	0	0	1	0	0	0	3	0	1	1	0	1	0	0	0	0	0	0	0	0	0	0	0	0	0	3	5	0
1195	47550	84128	1.51841604709625	2	116.529998779297	1	0	1	0	0	4	4	NA	1	1	1	0	0	0	0	0	1	0	0	NA	0	0	3	1	1	1	0	1	0	0	0	0	0	0	0	0	0	0	0	0	0	3	0	0
1196	47551	93422	0.139482423663139	2	36.6699981689453	1	0	1	0	0	4	4	NA	1	2	1	0	0	0	1	0	0	0	1	0	2	1	3	2	1	2	0	1	0	0	0	0	0	1	1	1	0	1	1	4	0	3	0	1
1197	47552	29730	0.548940300941467	3	124.5	1	0	0	1	0	NA	NA	NA	1	2	1	0	0	0	0	0	1	0	1	0	0	0	5	1	1	1	0	1	0	0	0	0	0	0	0	0	0	0	0	0	0	2	0	0
1198	47553	77009	0.929956495761871	3	23.7691173553467	1	0	0	1	0	NA	NA	NA	0	1	1	0	0	0	0	1	0	0	1	0	0	1	3	3	2	2	0	1	0	0	1	0	0	1	1	0	0	0	0	3	0	4	2	0
1199	47556	78666	1.12615501880646	2	71.3300018310547	1	0	1	0	0	4	4	NA	0	1	0	1	0	0	1	0	0	0	1	0	0	0	3	3	0	1	0	1	0	0	0	1	1	0	0	0	0	1	0	3	0	4	0	1
1200	47558	80219	0.611377239227295	2	28.5671157836914	1	0	1	0	0	4	4	NA	0	2	1	0	0	0	0	1	0	0	1	0	1	1	5	2	0	0	1	1	0	0	0	0	0	1	0	1	1	1	0	3	1	4	0	1
1201	47568	1075	0.344268471002579	2	28.2081165313721	1	0	1	0	0	2	2	NA	1	1	1	0	0	0	0	1	0	0	1	0	0	1	3	1	1	1	0	1	0	0	0	0	0	1	1	1	0	0	0	2	0	3	0	0
1202	47575	34668	1.09849405288696	2	58.3370513916016	1	0	1	0	0	3	3	NA	0	2	1	0	0	0	0	0	1	0	1	0	0	1	2	3	1	1	0	1	0	0	1	0	0	0	0	1	0	0	0	1	1	2	3	1
1203	47576	71302	0.290437638759613	2	51.4000015258789	1	0	1	0	0	3	2	NA	1	1	0	1	0	0	1	0	0	0	1	0	0	0	3	0	0	1	0	1	0	0	0	0	0	0	0	0	0	0	0	0	0	3	3	1
1204	47583	46814	1.04777204990387	2	89.1723327636719	1	0	1	0	0	2	2	NA	1	2	0	0	1	0	0	1	0	0	0	NA	0	0	3	0	1	1	0	1	0	0	0	0	0	0	0	0	0	0	0	0	0	2	5	0
1205	47595	78414	0.585143983364105	3	62.25	1	0	0	1	0	NA	NA	NA	1	1	1	0	0	0	0	1	0	0	1	0	0	0	3	1	0	0	0	1	0	0	0	0	0	0	0	1	0	1	1	2	0	3	0	1
1206	47597	92392	1.41890954971313	2	37.468448638916	1	0	1	0	0	4	4	NA	1	2	0	1	0	0	0	0	1	0	0	NA	0	0	4	2	1	1	0	1	0	0	0	0	0	0	0	0	0	0	0	0	0	1	2	1
1207	47600	73119	0.778860867023468	2	48.2561149597168	1	0	1	0	0	3	3	NA	1	1	0	1	0	0	1	0	0	0	0	NA	0	1	4	1	2	1	0	1	0	0	0	0	0	0	0	0	0	0	0	0	0	2	0	1
1208	47601	8104	0.594722807407379	3	31.9300003051758	1	0	0	1	0	NA	NA	NA	1	2	1	0	0	0	0	0	1	0	1	0	1	1	4	2	1	0	0	0	0	0	0	0	0	0	0	0	0	0	0	0	0	3	0	0
1209	47602	10454	0.321707487106323	2	62.4500007629395	1	0	1	0	0	1	1	NA	1	2	1	0	0	0	0	0	1	0	1	0	0	0	5	0	0	0	0	1	0	0	0	0	0	0	0	0	0	0	0	0	0	4	0	0
1210	47606	67211	0.426273345947266	3	37.0800018310547	1	0	0	1	0	NA	NA	NA	1	2	1	0	0	0	1	0	0	0	1	0	0	1	4	2	1	2	0	1	0	0	0	0	0	1	0	1	1	1	0	3	1	3	0	1
1211	47610	33166	0.399274408817291	2	46.0499992370605	0	0	1	0	0	4	4	NA	0	4	1	0	0	0	1	0	0	0	0	NA	1	1	2	3	1	1	0	1	0	0	0	0	0	0	0	1	0	0	0	0	1	3	5	0
1212	47616	78210	2.49412822723389	2	74.0999984741211	1	0	1	0	0	4	4	NA	1	0	1	0	0	0	0	1	0	0	1	0	0	1	3	2	3	2	0	1	0	0	0	0	0	0	0	0	0	0	0	0	0	3	2	1
1213	47618	97127	2.71394419670105	2	38.3871154785156	1	0	1	0	0	4	4	NA	1	0	1	0	0	0	0	1	0	0	1	0	0	0	3	0	1	1	0	0	0	0	0	0	0	0	0	0	0	0	0	0	0	5	0	0
1214	47621	93307	4.01796817779541	2	33.9000015258789	1	0	1	0	0	4	4	NA	1	0	1	0	0	0	1	0	0	0	1	0	0	1	4	3	2	2	0	1	0	0	0	0	0	0	0	1	0	0	0	0	0	2	0	1
1215	47622	80232	0.976495802402496	2	49.8798828125	1	0	1	0	0	4	4	NA	1	1	1	0	0	0	0	0	1	0	1	0	0	1	3	0	1	2	0	1	0	0	0	0	0	0	0	0	0	0	0	0	1	1	2	1
1216	47626	92308	0.377146273851395	3	21.4500007629395	1	0	0	1	0	NA	NA	NA	1	2	1	0	0	0	1	0	0	0	1	0	0	0	3	0	0	0	0	0	0	0	0	0	0	0	0	0	0	0	0	0	0	5	0	0
1217	47633	76020	0.888520121574402	2	42.5800018310547	1	0	1	0	0	4	4	NA	1	1	1	0	0	0	1	0	0	0	0	NA	0	0	3	2	1	1	0	1	0	0	0	0	0	0	0	1	0	0	0	0	0	3	0	1
1218	47634	78237	0.688155472278595	2	20.8999996185303	1	0	1	0	0	2	2	NA	0	1	1	0	0	0	1	0	0	0	1	0	1	0	3	0	0	0	0	0	0	0	0	0	0	0	0	0	0	0	0	0	0	3	0	0
1219	47636	77009	0.764678716659546	3	28.7525501251221	1	0	0	1	0	NA	NA	NA	0	2	1	0	0	0	0	1	0	0	1	0	1	0	1	2	2	1	1	1	1	0	1	0	1	0	0	1	1	1	1	6	0	2	3	1
1220	47648	76903	0.976495802402496	2	110.255500793457	1	0	1	0	0	4	4	NA	1	1	1	0	0	0	0	0	1	0	1	0	1	0	5	0	1	1	0	1	0	0	0	0	0	1	1	0	0	0	0	2	1	2	2	1
1221	47649	60625	0.39429646730423	2	117.019996643066	1	0	1	0	0	4	4	NA	1	2	1	0	0	0	1	0	0	0	1	0	0	0	1	0	0	0	0	0	0	0	0	0	0	0	0	0	0	0	0	0	0	3	1	1
1222	47650	20721	1.88253080844879	3	57.5	1	0	0	1	0	NA	NA	NA	0	2	1	0	0	0	0	1	0	0	0	NA	0	0	4	2	2	2	0	1	0	0	0	0	0	0	0	0	0	0	0	0	0	3	5	1
1223	47656	32703	0.349884986877441	2	38.25	1	0	1	0	0	4	4	NA	1	2	0	0	1	0	1	0	0	0	1	0	0	1	4	2	0	0	0	1	0	0	0	0	1	0	0	1	0	1	1	3	0	3	2	1
1224	47688	8021	1.1755303144455	2	84.8179473876953	1	0	1	0	0	3	3	NA	0	1	1	0	0	0	0	1	0	0	1	0	0	0	3	0	1	1	0	0	0	0	0	0	0	0	0	0	0	0	0	0	0	1	0	0
1225	47715	77047	0.426273345947266	3	59.8357849121094	1	0	0	1	0	NA	NA	NA	1	2	1	0	0	0	1	0	0	0	1	0	0	1	2	1	0	1	0	0	0	0	0	0	0	0	0	0	0	0	0	0	0	3	0	1
1226	47718	61571	0.37464252114296	2	41.8699989318848	1	0	1	0	0	4	4	NA	1	3	0	0	1	0	1	0	0	0	0	NA	1	0	4	2	2	2	0	1	0	0	0	0	0	0	1	1	0	0	0	1	0	2	3	0
1227	47720	10038	0.914471328258514	3	59.4893836975098	1	0	0	1	0	NA	NA	NA	0	1	1	0	0	0	1	0	0	0	1	0	0	0	3	0	0	0	0	1	0	0	0	0	0	0	1	0	1	0	0	2	0	5	1	1
1228	47724	93704	1.22924494743347	2	60.4799995422363	1	0	1	0	0	2	3	NA	1	1	1	0	0	0	0	1	0	0	1	0	0	0	4	0	0	0	0	1	0	0	0	0	0	0	0	0	0	0	0	0	1	2	0	0
1229	47731	52304	0.758444547653198	2	43.1199989318848	1	0	1	0	0	3	4	NA	1	1	1	0	0	0	1	0	0	0	1	0	0	0	3	0	0	0	0	1	0	0	0	0	1	0	0	0	0	0	0	1	0	5	2	0
1230	47736	33311	0.236636877059937	3	36.9000015258789	1	0	0	1	0	NA	NA	NA	1	4	1	0	0	0	0	0	1	0	1	0	0	0	4	2	2	2	0	0	0	0	0	0	0	0	0	0	0	0	0	0	0	3	3	1
1231	47737	77550	1.66979122161865	3	67.3499984741211	1	0	0	1	0	NA	NA	NA	0	1	1	0	0	0	0	0	1	0	1	0	0	1	3	1	0	1	0	1	0	0	0	0	0	0	0	0	0	0	0	0	0	2	4	1
1232	47742	93241	0.813804686069489	2	68.9769973754883	1	0	1	0	0	2	2	NA	1	2	1	0	0	0	1	0	0	0	1	0	0	1	5	2	2	1	1	1	0	0	0	0	0	1	1	0	1	1	0	4	0	3	1	0
1233	47745	35805	0.419090658426285	2	46.8499984741211	1	0	1	0	0	4	4	NA	1	2	1	0	0	0	0	1	0	0	1	0	0	0	1	2	1	3	1	1	0	0	0	0	0	0	1	1	0	0	0	1	0	2	1	1
1234	47751	75234	1.12615501880646	2	19.2000007629395	1	0	1	0	0	1	1	NA	0	1	0	0	1	0	1	0	0	0	1	0	3	0	1	0	0	0	0	0	0	0	0	0	0	0	0	0	0	0	0	0	0	5	0	0
1235	47752	1605	1.09446465969086	3	64.629997253418	1	0	0	1	0	NA	NA	NA	0	2	1	0	0	0	0	0	1	0	1	0	0	1	2	2	2	2	0	1	0	0	0	0	0	0	0	0	0	0	0	0	0	2	2	1
1236	47755	91744	0.583315312862396	2	19.3299999237061	1	0	1	0	0	2	4	NA	0	4	0	1	0	0	1	0	0	0	1	0	0	0	3	2	2	3	1	0	0	1	0	0	0	0	0	0	0	0	0	1	0	3	3	0
1237	47759	93703	0.830406367778778	2	121.900001525879	1	0	1	0	0	4	4	NA	0	2	0	1	0	0	0	0	1	0	1	0	0	1	3	2	1	1	0	1	0	0	0	0	0	0	1	1	0	1	0	2	0	3	0	0
1238	47768	95758	1.16664683818817	3	28.1378841400146	1	0	0	1	0	NA	NA	NA	0	1	0	1	0	0	0	1	0	0	1	0	0	0	3	0	0	0	0	0	0	0	0	0	0	0	0	0	0	0	0	0	0	3	0	0
1239	47769	33610	0.609359741210938	2	237.880004882812	0	0	1	0	0	4	4	NA	1	2	1	0	0	0	0	1	0	0	0	NA	1	1	3	2	3	3	0	0	0	0	0	0	0	0	0	0	0	0	0	0	0	3	5	0
1240	47775	92020	0.777095377445221	2	48.9712829589844	1	0	1	0	0	4	4	NA	0	2	0	0	1	0	1	0	0	0	1	0	0	1	3	2	2	3	0	1	0	0	0	0	0	0	0	0	0	1	0	1	0	3	2	1
1241	47776	95660	0.280223429203033	2	161.800003051758	1	0	1	0	0	4	4	NA	1	2	1	0	0	0	1	0	0	0	1	0	1	0	3	2	1	1	0	1	0	0	0	0	0	0	0	0	0	1	0	1	0	3	0	0
1242	47787	24201	1.27934563159943	2	38.4078826904297	1	0	1	0	0	2	3	NA	1	0	1	0	0	0	1	0	0	0	1	0	2	1	5	3	1	2	1	1	0	1	1	1	1	1	0	1	0	1	0	6	0	1	0	1
1243	47791	23454	1.31861400604248	3	137.919998168945	1	0	0	1	0	NA	NA	NA	0	1	1	0	0	0	0	0	1	0	1	0	0	1	3	0	0	0	0	0	0	0	0	0	0	0	0	0	0	0	0	0	0	3	3	0
1244	47795	79912	2.19547843933105	2	36.0499992370605	1	0	1	0	0	2	2	NA	0	1	1	0	0	0	0	1	0	0	1	0	0	0	3	2	1	1	0	1	0	0	0	0	0	1	1	0	0	0	0	2	0	3	2	1
1245	47796	33351	0.520697295665741	2	50.3199996948242	1	0	1	0	0	2	3	NA	1	1	1	0	0	0	1	0	0	0	0	NA	0	1	3	1	1	1	0	0	0	0	0	0	0	0	0	0	0	0	0	0	0	2	1	0
1246	47800	39090	0.575400471687317	3	34.7000007629395	1	0	0	1	0	NA	NA	NA	1	1	1	0	0	0	1	0	0	0	1	0	0	0	4	1	0	0	0	1	0	0	0	0	0	0	0	1	0	0	0	0	0	3	0	1
1247	47801	94806	0.758444547653198	2	71.1800003051758	1	0	1	0	0	2	3	NA	1	1	1	0	0	0	1	0	0	0	1	0	0	0	3	0	0	0	0	1	0	0	0	0	0	0	0	0	0	0	0	0	0	1	3	0
1248	47811	39110	1.05278611183167	2	42.0200004577637	1	0	1	0	0	4	4	NA	1	2	1	0	0	0	1	0	0	0	0	NA	1	0	5	3	0	1	0	1	0	0	0	0	0	1	0	1	0	0	0	1	0	4	1	1
1249	47813	80913	0.575400471687317	3	50.1699981689453	1	0	0	1	0	NA	NA	NA	1	1	1	0	0	0	1	0	0	0	1	0	0	1	4	2	1	1	1	1	0	0	1	0	0	0	0	1	1	1	0	3	0	2	0	1
1250	47819	53202	0.370677500963211	3	37.8300018310547	1	0	0	1	0	NA	NA	NA	0	3	1	0	0	0	0	0	1	0	1	0	0	1	1	1	2	2	0	0	0	0	0	0	0	0	0	0	0	0	1	1	0	5	2	1
1251	47823	91722	0.581580460071564	2	18.1200008392334	1	0	1	0	0	2	2	NA	0	4	0	0	1	0	1	0	0	0	1	0	0	1	3	2	1	1	0	1	0	0	1	0	0	0	0	0	0	0	0	1	0	5	1	0
1252	47833	80231	0.613200843334198	2	55.0800018310547	1	0	1	0	0	3	3	NA	0	2	1	0	0	0	0	1	0	0	1	0	0	1	3	0	1	2	0	1	0	0	0	0	0	0	0	0	0	0	0	0	0	3	2	0
1253	47839	23602	0.422834903001785	2	72.75	1	0	1	0	0	3	3	NA	1	2	1	0	0	0	0	0	1	0	0	NA	0	0	3	1	2	2	1	1	0	0	0	0	0	1	1	0	0	0	0	2	1	1	1	1
1254	47841	32773	0.500886619091034	2	1181.07995605469	1	0	1	0	0	3	3	NA	1	1	1	0	0	0	1	0	0	0	1	0	0	0	3	1	2	1	0	1	0	0	0	0	0	0	0	0	0	0	0	0	0	1	1	1
1255	47843	78226	0.673823952674866	2	51.2999992370605	1	0	1	0	0	4	4	NA	1	2	1	0	0	0	0	1	0	0	1	0	0	1	2	2	1	2	0	1	0	0	0	0	0	0	0	0	0	0	0	0	0	1	1	1
1256	47845	61101	0.410608977079391	2	77.5299987792969	1	0	1	0	0	4	4	NA	1	1	1	0	0	0	0	0	1	0	1	0	0	0	3	0	1	2	0	0	0	0	0	0	0	0	0	0	0	0	0	0	0	2	3	1
1257	47855	10451	0.51684308052063	3	26.7999992370605	1	0	0	1	0	NA	NA	NA	0	3	1	0	0	0	1	0	0	0	1	0	0	1	5	2	1	1	1	0	0	0	0	0	0	0	0	0	0	0	0	0	0	4	4	1
1258	47858	84606	1.30320525169373	2	52.8199996948242	0	0	1	0	0	4	4	NA	0	3	1	0	0	0	0	0	1	0	0	NA	0	0	5	1	2	0	1	1	0	0	0	0	1	1	0	1	0	1	1	4	0	2	4	1
1259	47859	84078	0.500886619091034	2	41.1699981689453	1	0	1	0	0	4	4	NA	1	1	1	0	0	0	1	0	0	0	1	0	0	0	3	1	1	1	0	1	0	0	0	0	0	0	0	0	0	0	0	0	0	3	0	1
1260	47865	87108	0.35243421792984	2	65.1999969482422	1	0	1	0	0	4	4	NA	1	1	1	0	0	0	0	0	1	0	1	0	0	1	3	2	1	1	0	1	0	0	0	0	0	0	0	1	0	1	0	1	1	3	0	1
1261	47870	77494	0.429298877716064	2	72.25	0	0	1	0	0	4	4	NA	1	3	0	1	0	0	0	1	0	0	0	NA	0	1	2	0	2	2	0	1	0	0	0	0	1	0	0	0	0	0	0	1	0	1	5	0
1262	47873	89101	0.485676199197769	3	55.25	1	0	0	1	0	NA	NA	NA	1	2	1	0	0	0	0	0	1	0	1	0	0	0	3	1	0	0	0	1	0	0	0	0	1	0	0	0	0	0	0	1	0	5	1	1
1263	47876	78840	0.500886619091034	2	121.400001525879	1	0	1	0	0	4	4	NA	1	1	1	0	0	0	1	0	0	0	1	0	0	0	3	0	1	0	0	0	0	0	0	0	0	0	0	0	0	0	0	0	0	3	0	0
1264	47878	33147	0.682965993881226	2	76	1	0	1	0	0	4	4	NA	1	0	1	0	0	0	1	0	0	0	1	0	0	0	1	0	0	0	0	1	0	0	0	0	0	0	0	0	0	0	0	0	0	5	0	1
1265	47880	77084	0.677148342132568	2	64.629997253418	0	0	1	0	0	4	4	NA	0	4	1	0	0	0	0	1	0	0	0	NA	0	0	2	2	1	1	0	1	0	0	0	0	0	0	0	0	0	0	0	0	0	4	0	1
1266	47891	75070	0.758444547653198	2	37.8300018310547	1	0	1	0	0	4	4	NA	1	1	1	0	0	0	1	0	0	0	1	0	0	1	5	1	2	2	0	0	0	0	0	0	0	0	0	0	0	0	0	0	0	4	0	1
1267	47896	8901	0.521292567253113	2	48.5707168579102	1	0	1	0	0	3	3	NA	1	1	1	0	0	0	0	0	1	0	1	0	0	1	3	0	1	0	0	1	0	0	0	0	1	0	0	0	0	1	0	2	0	2	1	0
1268	47897	95119	0.159120827913284	2	24.2199993133545	1	0	1	0	0	3	3	NA	1	2	1	0	0	0	1	0	0	0	1	0	0	0	3	1	1	1	0	1	0	0	0	0	0	0	0	0	0	0	0	0	1	3	0	1
1269	47912	92869	1.04777204990387	2	69.3752822875977	1	0	1	0	0	4	4	NA	1	2	1	0	0	0	0	1	0	0	0	NA	3	1	4	2	1	2	0	0	0	0	0	0	0	0	0	0	0	0	0	0	0	4	5	1
1270	47928	40744	0.548940300941467	3	111	1	0	0	1	0	NA	NA	NA	1	2	1	0	0	0	0	0	1	0	1	0	0	1	1	3	1	0	1	1	0	0	0	0	0	0	0	1	0	1	0	1	0	4	0	1
1271	47944	95205	1.82969570159912	2	757.969909667969	1	0	1	0	0	4	4	NA	0	2	1	0	0	0	1	0	0	0	0	NA	0	1	3	2	2	1	0	1	0	0	1	0	0	1	0	1	0	0	0	2	0	2	2	1
1272	47951	77530	0.139482423663139	2	57.1699981689453	1	0	1	0	0	3	3	NA	1	2	1	0	0	0	1	0	0	0	1	0	0	0	3	3	0	0	0	1	0	0	0	0	0	1	1	1	0	0	0	2	0	5	0	0
1273	47954	44203	0.650352120399475	3	63	1	0	0	1	0	NA	NA	NA	1	1	1	0	0	0	1	0	0	0	1	0	1	0	3	2	2	2	0	1	0	0	0	0	0	0	0	0	0	0	0	0	0	1	0	1
1274	47961	36303	0.566218256950378	2	44.8199996948242	1	0	1	0	0	4	4	NA	1	1	1	0	0	0	0	1	0	0	1	0	0	1	2	2	2	2	0	0	0	0	0	0	0	0	0	0	0	0	0	0	0	1	0	0
1275	47966	75211	0.500886619091034	2	39.7023849487305	1	0	1	0	0	4	4	NA	1	1	1	0	0	0	1	0	0	0	1	0	0	1	3	2	1	2	0	1	0	0	0	0	0	0	0	1	0	0	0	0	1	4	0	1
1276	47968	46219	1.34623599052429	3	51.9799995422363	1	0	0	1	0	NA	NA	NA	1	0	1	0	0	0	1	0	0	0	1	0	0	1	4	1	0	0	0	1	0	0	0	0	0	0	0	1	0	0	0	0	1	2	1	1
1277	47970	80615	3.42407274246216	2	28.7108840942383	1	0	1	0	0	2	3	NA	0	1	1	0	0	0	0	1	0	0	0	NA	0	1	5	3	0	1	0	1	0	0	0	0	0	0	0	1	0	0	0	0	0	4	0	0
1278	47971	94603	0.458662778139114	3	88.1460494995117	1	0	0	1	0	NA	NA	NA	1	1	1	0	0	0	1	0	0	0	1	0	0	0	1	0	1	1	0	0	0	0	0	0	0	1	0	0	0	0	0	1	0	1	5	0
1279	47972	97402	1.14722013473511	3	64.8300018310547	1	0	0	1	0	NA	NA	NA	0	1	1	0	0	0	1	0	0	0	1	0	0	0	3	1	0	1	0	1	0	0	0	0	0	0	0	0	0	0	0	0	0	3	4	1
1280	47973	10460	0.416089594364166	2	28.5061168670654	1	0	1	0	0	3	4	NA	1	1	0	1	0	0	1	0	0	0	1	0	0	0	5	2	1	0	0	1	0	0	0	0	0	0	0	0	0	0	0	0	0	2	0	1
1281	47974	23958	1.66979122161865	3	70.5999984741211	1	0	0	1	0	NA	NA	NA	0	1	1	0	0	0	0	0	1	0	1	0	0	1	4	2	0	0	0	1	0	0	0	1	1	0	0	0	0	0	0	2	0	2	1	1
1282	47977	29607	0.426273345947266	3	57.8800010681152	1	0	0	1	0	NA	NA	NA	1	2	1	0	0	0	1	0	0	0	1	0	0	1	2	1	1	1	0	1	0	0	0	0	0	0	0	0	0	0	0	0	0	4	0	1
1283	47978	55805	1.18149673938751	3	77.1800003051758	1	0	0	1	0	NA	NA	NA	1	1	1	0	0	0	0	0	0	1	1	0	1	1	5	1	1	1	0	1	0	0	0	0	0	0	0	0	0	0	0	0	0	4	5	0
1284	47979	93702	5.60760736465454	2	65.9300003051758	1	0	1	0	0	3	4	NA	0	0	1	0	0	0	0	0	1	0	1	0	0	1	2	2	1	1	0	1	0	0	0	0	0	0	0	1	1	0	0	1	1	2	0	1
1285	47990	7206	1.30320525169373	2	74.6500015258789	0	0	1	0	0	3	3	NA	0	3	0	0	1	0	0	0	1	0	0	NA	1	1	3	2	2	2	0	1	0	0	0	0	0	0	1	1	0	0	0	1	0	2	1	1
1286	47992	44055	0.404887974262238	2	31.0499992370605	1	0	1	0	0	4	4	NA	1	1	1	0	0	0	1	0	0	0	1	0	0	0	3	0	1	1	0	0	0	0	0	0	0	0	0	0	0	0	0	0	0	3	1	1
1287	47995	45449	0.548940300941467	3	53.5999984741211	1	0	0	1	0	NA	NA	NA	1	2	1	0	0	0	0	0	1	0	1	0	0	1	4	1	1	1	0	1	0	0	0	0	0	0	0	0	0	0	0	0	0	2	0	1
1288	48005	10475	0.457701951265335	3	66.0800018310547	1	0	0	1	0	NA	NA	NA	1	3	0	1	0	0	0	1	0	0	0	NA	0	0	1	3	0	2	0	1	0	0	0	0	0	0	0	0	0	0	0	0	0	5	5	1
1289	48009	77429	0.260555624961853	3	18.9200000762939	1	0	0	1	0	NA	NA	NA	1	4	1	0	0	0	1	0	0	0	1	0	0	1	3	1	3	2	0	0	0	0	0	0	0	0	0	0	0	0	0	0	0	2	3	0
1290	48010	10312	0.331924647092819	2	19.3799991607666	1	0	1	0	0	1	2	NA	1	2	1	0	0	0	1	0	0	0	1	0	1	1	5	2	1	0	0	1	0	1	1	0	0	1	1	0	1	1	1	7	0	4	3	1
1291	48012	76504	1.36903238296509	3	49.6506156921387	1	0	0	1	0	NA	NA	NA	1	0	1	0	0	0	0	0	1	0	1	0	3	0	3	2	1	1	0	0	0	0	0	0	0	0	0	0	0	1	0	1	0	3	0	1
1292	48013	24557	1.47735154628754	3	38.7334518432617	1	0	0	1	0	NA	NA	NA	0	1	1	0	0	0	0	0	1	0	1	0	0	0	3	0	1	1	0	0	0	0	0	0	0	0	0	0	0	0	0	0	0	1	0	1
1293	48019	77554	0.202135935425758	2	49.1292839050293	1	0	1	0	0	4	4	NA	1	1	1	0	0	0	1	0	0	0	1	0	0	0	3	1	1	0	0	0	0	0	0	0	0	0	0	0	0	0	0	0	0	3	0	1
1294	48022	60620	0.4334916472435	3	34.7700004577637	1	0	0	1	0	NA	NA	NA	1	2	1	0	0	0	0	1	0	0	1	0	2	1	4	3	2	2	1	1	0	1	1	1	1	1	1	1	1	1	0	8	0	2	5	1
1295	48028	38614	0.259228110313416	3	17.8999996185303	1	0	0	1	0	NA	NA	NA	1	3	1	0	0	0	1	0	0	0	1	0	0	1	3	3	2	1	0	0	1	0	1	0	0	0	0	0	0	1	1	4	0	5	0	0
1296	48031	51103	0.788441836833954	2	29.6544494628906	1	0	1	0	0	4	4	NA	1	1	1	0	0	0	1	0	0	0	0	NA	1	1	4	3	1	1	0	1	0	0	0	1	0	0	0	1	1	0	0	2	0	2	0	0
1297	48033	841	0.8642857670784	3	49.6421661376953	1	0	0	1	0	NA	NA	NA	0	2	1	0	0	0	0	1	0	0	1	0	3	0	1	2	0	0	0	1	0	0	0	0	0	0	0	1	0	0	0	0	1	2	0	1
1298	48035	29745	1.2966570854187	3	15.8999996185303	1	0	0	1	0	NA	NA	NA	0	1	1	0	0	0	1	0	0	0	1	0	1	0	4	3	3	2	1	1	1	0	0	0	0	0	0	0	0	0	0	1	0	3	0	1
1299	48041	33186	0.579634428024292	2	27.8999996185303	1	0	1	0	0	4	4	NA	1	3	1	0	0	0	0	0	1	0	0	NA	0	0	4	3	2	1	0	1	0	0	0	0	0	0	0	0	0	0	0	0	0	3	2	0
1300	48044	97341	0.202135935425758	2	48.7846183776855	1	0	1	0	0	4	4	NA	1	1	0	1	0	0	1	0	0	0	1	0	1	0	3	3	1	2	0	1	0	0	0	0	0	0	1	0	0	0	0	1	0	3	0	1
1301	48045	14615	0.377146273851395	3	37.7299995422363	1	0	0	1	0	NA	NA	NA	1	2	1	0	0	0	1	0	0	0	1	0	0	0	3	0	0	0	0	0	0	0	0	0	0	0	0	0	0	0	0	0	0	1	0	1
1302	48048	34747	1.02749955654144	2	40.9300003051758	1	0	1	0	0	4	4	NA	1	2	1	0	0	0	1	0	0	0	0	NA	0	0	3	0	2	1	0	0	0	0	0	0	0	0	0	0	0	1	0	1	0	1	5	1
1303	48051	33173	1.30320525169373	2	65.2300033569336	0	0	1	0	0	4	3	NA	0	3	0	1	0	0	0	0	1	0	0	NA	0	0	4	2	2	2	0	1	0	0	0	0	0	0	0	0	0	0	0	0	0	1	0	0
1304	48053	33327	0.778399288654327	2	31.3999996185303	1	0	1	0	0	4	4	NA	0	4	0	1	0	0	0	0	1	0	0	NA	3	0	3	2	2	2	0	1	0	0	1	0	0	0	0	1	1	1	0	3	0	3	5	1
1305	48056	10456	1.40480053424835	3	22.1700000762939	1	0	0	1	0	NA	NA	NA	0	1	1	0	0	0	1	0	0	0	1	0	3	0	3	1	3	3	1	0	0	0	0	0	0	0	0	0	0	0	0	0	0	2	3	0
1306	48065	45238	0.601186692714691	2	80.0699996948242	1	0	1	0	0	3	3	NA	0	1	1	0	0	0	1	0	0	0	1	0	3	0	3	0	0	0	0	0	0	0	0	0	0	0	0	0	0	0	0	0	0	3	1	1
1307	48066	33563	1.27934563159943	2	56.4799995422363	1	0	1	0	0	3	3	NA	1	0	0	1	0	0	1	0	0	0	1	0	1	1	3	2	1	1	0	1	0	0	0	0	0	0	0	0	0	0	0	0	0	3	2	1
1308	48068	33177	0.407861620187759	2	193.880004882812	1	0	1	0	0	4	2	NA	1	4	1	0	0	0	0	0	1	0	0	NA	0	1	3	1	1	1	0	1	0	0	0	0	1	0	0	0	0	1	0	2	0	2	5	0
1309	48078	35214	0.264967709779739	3	20.1000003814697	1	0	0	1	0	NA	NA	NA	1	4	1	0	0	0	0	1	0	0	1	0	0	1	1	0	0	0	0	0	0	0	0	0	0	0	0	0	0	0	0	0	0	2	3	0
1310	48084	89030	1.31861400604248	3	62.6500015258789	1	0	0	1	0	NA	NA	NA	0	1	1	0	0	0	0	0	1	0	1	0	0	1	3	2	1	1	0	1	1	0	1	0	0	0	0	0	0	1	0	3	0	3	2	0
1311	48085	8619	0.534111678600311	2	20.5300006866455	1	0	1	0	0	2	3	NA	0	2	0	0	1	0	0	1	0	0	1	0	0	0	4	2	0	0	1	1	0	0	0	0	0	0	0	0	0	0	0	0	0	3	0	1
1312	48090	79924	0.333041071891785	2	16.4300003051758	1	0	1	0	0	1	1	NA	1	4	1	0	0	0	0	1	0	0	1	0	0	1	3	1	2	2	0	1	0	0	0	0	0	0	0	0	0	0	0	0	0	3	1	0
1313	48095	32117	0.650352120399475	3	53.5499992370605	1	0	0	1	0	NA	NA	NA	1	1	1	0	0	0	1	0	0	0	1	0	0	0	3	2	1	1	0	0	0	0	0	0	0	0	0	0	0	0	0	0	0	4	0	0
1314	48103	77901	0.760706663131714	2	15.1499996185303	1	0	1	0	0	2	3	NA	1	1	0	1	0	0	1	0	0	0	1	0	0	1	3	1	2	2	1	0	1	0	1	0	0	0	1	1	0	1	0	4	0	2	4	1
1315	48107	68128	0.790793597698212	2	35.7000007629395	1	0	1	0	0	4	3	NA	1	1	0	1	0	0	1	0	0	0	1	0	0	0	3	0	1	2	0	1	0	0	0	0	0	0	0	0	0	0	0	0	0	1	5	0
1316	48113	26651	0.575400471687317	3	88.4567184448242	1	0	0	1	0	NA	NA	NA	1	1	1	0	0	0	1	0	0	0	1	0	0	1	3	2	1	1	0	1	0	0	1	0	0	1	0	0	0	1	0	3	1	2	0	1
1317	48122	92345	0.524920165538788	2	38.8907165527344	1	0	1	0	0	3	3	NA	1	2	0	1	0	0	1	0	0	0	1	0	0	0	4	2	0	1	0	1	0	0	0	0	0	0	0	1	0	1	0	1	0	2	1	1
1318	48123	78112	0.306987881660461	2	44.1199989318848	1	0	1	0	0	3	3	NA	1	1	1	0	0	0	1	0	0	0	1	0	0	0	2	2	2	1	0	1	0	0	0	0	0	0	0	0	0	0	0	0	0	3	0	1
1319	48128	78229	0.803393542766571	2	22.5699996948242	1	0	1	0	0	3	3	NA	1	0	1	0	0	0	1	0	0	0	1	0	0	0	4	1	1	1	0	1	0	0	0	0	0	0	0	1	0	1	0	1	0	3	0	1
1320	48132	1605	1.57959067821503	2	63.5499992370605	1	0	1	0	0	4	4	NA	0	2	1	0	0	0	0	1	0	0	0	NA	0	1	5	3	1	2	0	1	0	0	0	0	0	0	0	1	0	0	0	0	0	2	1	1
1321	48133	78744	0.500886619091034	2	60.9188346862793	1	0	1	0	0	2	3	NA	1	1	0	1	0	0	1	0	0	0	1	0	0	0	5	3	2	1	0	1	0	0	0	0	0	0	0	1	0	1	0	1	0	4	0	0
1322	48137	92586	0.661364734172821	3	75.3000030517578	1	0	0	1	0	NA	NA	NA	1	1	1	0	0	0	0	1	0	0	1	0	0	0	3	0	2	2	0	1	0	0	0	0	0	0	0	0	0	0	0	0	1	2	1	1
1323	48139	87114	0.21120485663414	2	61.7299995422363	1	0	1	0	0	4	4	NA	1	2	0	1	0	0	1	0	0	0	1	0	0	1	3	2	1	1	0	1	0	0	0	0	0	0	0	0	0	0	0	0	1	3	0	1
1324	48141	2476	0.182821422815323	3	21.3500003814697	1	0	0	1	0	NA	NA	NA	1	3	0	1	0	0	1	0	0	0	1	0	1	1	4	1	1	1	1	0	0	0	0	0	0	0	0	0	0	0	0	0	0	3	2	1
1325	48144	73112	1.06719517707825	3	467.549987792969	1	0	0	1	0	NA	NA	NA	1	2	0	1	0	0	0	1	0	0	0	NA	3	1	1	1	2	2	0	1	0	0	0	0	0	0	0	0	0	0	0	0	0	5	2	0
1326	48150	30747	0.485676199197769	3	48.9938850402832	1	0	0	1	0	NA	NA	NA	1	2	1	0	0	0	0	0	1	0	1	0	0	0	3	0	1	1	0	0	0	0	0	0	0	0	0	0	0	0	0	0	0	3	0	1
1327	48155	6605	2.06181025505066	3	70.5800018310547	1	0	0	1	0	NA	NA	NA	1	1	0	0	1	0	0	0	1	0	0	NA	0	1	4	2	2	2	0	1	0	0	0	0	0	0	1	0	0	0	0	1	0	3	2	0
1328	48157	76006	0.262157708406448	2	87.7799987792969	0	0	1	0	0	2	4	NA	1	3	1	0	0	0	0	0	1	0	1	0	0	1	2	2	2	2	0	1	0	0	0	0	0	0	0	1	0	0	0	0	0	1	5	1
1329	48159	92114	0.500886619091034	2	47.5	1	0	1	0	0	4	4	NA	1	1	1	0	0	0	1	0	0	0	1	0	0	0	5	2	0	0	0	1	0	0	0	0	0	1	1	1	1	0	0	3	0	1	0	1
1330	48166	10550	1.34623599052429	3	50.0699996948242	1	0	0	1	0	NA	NA	NA	1	0	1	0	0	0	1	0	0	0	1	0	2	0	5	2	1	1	0	1	0	0	0	0	0	0	0	0	0	0	0	0	0	3	1	1
1331	48167	30078	0.377146273851395	3	89.9154968261719	1	0	0	1	0	NA	NA	NA	1	2	1	0	0	0	1	0	0	0	1	0	0	0	4	0	0	0	1	1	0	0	0	0	1	0	0	1	0	1	0	2	0	4	0	0
1332	48169	52134	0.370677500963211	3	49.3398323059082	1	0	0	1	0	NA	NA	NA	0	3	1	0	0	0	0	0	1	0	1	0	1	1	2	3	1	1	1	1	0	0	1	1	1	1	1	1	1	0	0	6	0	4	5	1
1333	48173	75701	0.263617724180222	3	67.4000015258789	1	0	0	1	0	NA	NA	NA	1	3	0	1	0	0	0	1	0	0	1	0	0	1	5	2	2	2	0	1	0	0	0	0	0	0	0	0	0	0	0	0	0	3	2	1
1334	48174	27713	0.582566618919373	3	88.1123352050781	1	0	0	1	0	NA	NA	NA	1	4	0	1	0	0	0	0	1	0	0	NA	0	1	1	3	2	3	1	1	0	1	0	0	0	0	0	1	0	1	0	2	1	4	5	1
1335	48183	31903	1.09446465969086	3	47.5299987792969	1	0	0	1	0	NA	NA	NA	0	2	1	0	0	0	0	0	1	0	1	0	0	1	3	0	0	0	0	1	0	0	0	0	0	0	0	0	0	0	0	0	1	3	0	1
1336	48185	92394	0.976495802402496	2	46.6500015258789	1	0	1	0	0	4	4	NA	1	1	1	0	0	0	0	1	0	0	1	0	0	1	3	1	0	1	0	1	0	0	0	0	0	0	0	0	0	0	0	0	1	4	1	1
1337	48188	22193	0.652313232421875	3	48.4104499816895	1	0	0	1	0	NA	NA	NA	1	4	0	1	0	0	0	0	1	0	0	NA	0	0	3	2	2	2	1	1	1	1	1	1	1	1	1	0	0	0	0	7	0	2	1	0
1338	48194	43302	1.16664683818817	3	21.4699993133545	1	0	0	1	0	NA	NA	NA	0	1	1	0	0	0	0	1	0	0	1	0	0	0	3	1	1	1	0	0	0	0	0	0	0	0	0	0	0	0	0	0	0	3	2	1
1339	48197	90210	0.537447392940521	2	31.7800006866455	1	0	1	0	0	4	4	NA	1	2	0	1	0	0	1	0	0	0	0	NA	0	0	3	3	1	1	0	1	0	0	0	1	1	0	0	0	0	1	1	4	0	2	2	1
1340	48204	6606	0.682965993881226	2	35.6697158813477	1	0	1	0	0	3	3	NA	1	0	1	0	0	0	1	0	0	0	1	0	0	0	3	0	0	0	0	0	0	0	0	0	0	0	0	0	0	0	0	0	0	4	0	1
1341	48205	70817	1.34623599052429	3	48.7296676635742	1	0	0	1	0	NA	NA	NA	1	0	0	1	0	0	1	0	0	0	1	0	1	1	4	3	1	2	1	1	1	1	0	0	0	0	1	1	0	0	0	3	1	5	5	1
1342	48207	95843	0.837501287460327	3	144.279998779297	1	0	0	1	0	NA	NA	NA	1	1	1	0	0	0	0	0	1	0	1	0	0	0	3	0	0	0	0	0	0	0	0	0	0	0	0	0	0	0	0	0	1	5	0	0
1343	48208	95351	0.4334916472435	3	55.5200004577637	1	0	0	1	0	NA	NA	NA	1	2	1	0	0	0	0	0	1	0	1	0	0	0	3	0	0	0	0	0	0	0	0	0	0	0	0	0	0	0	0	0	0	5	0	1
1344	48221	80817	0.311530768871307	2	38.5320014953613	1	0	1	0	0	4	4	NA	1	1	1	0	0	0	1	0	0	0	1	0	0	1	3	2	1	1	0	1	0	0	0	0	0	0	0	0	0	0	0	0	0	4	0	1
1345	48224	38114	0.387141853570938	3	37.0699996948242	1	0	0	1	0	NA	NA	NA	1	2	0	1	0	0	0	0	1	0	1	0	1	0	1	2	0	1	0	1	0	0	0	0	0	0	0	0	0	0	0	0	0	4	5	1
1346	48227	93501	0.758444547653198	2	46	1	0	1	0	0	4	4	NA	1	1	0	1	0	0	1	0	0	0	1	0	0	1	5	2	1	2	0	1	0	0	0	0	0	0	1	1	1	1	1	4	1	2	3	1
1347	48230	95405	1.04777204990387	2	92.5999984741211	1	0	1	0	0	4	4	NA	1	2	1	0	0	0	0	1	0	0	0	NA	3	1	2	2	3	2	1	1	0	0	0	0	0	0	0	1	1	0	1	2	0	1	1	1
1348	48235	10453	1.63759469985962	2	29.1353340148926	1	0	1	0	0	3	3	NA	0	1	1	0	0	0	1	0	0	0	1	0	0	1	5	2	3	2	0	1	1	1	1	1	0	1	0	1	0	1	1	7	0	2	4	1
1349	48241	91733	1.93718993663788	2	55.5671653747559	1	0	1	0	0	2	1	NA	1	0	1	0	0	0	1	0	0	0	1	0	1	1	4	2	2	2	0	1	0	0	0	0	0	0	0	1	0	0	0	0	0	5	5	1
1350	48244	29301	0.458662778139114	3	33.0699996948242	1	0	0	1	0	NA	NA	NA	1	1	1	0	0	0	1	0	0	0	1	0	0	0	4	2	1	1	0	1	0	0	0	0	0	0	0	0	0	0	0	0	0	5	0	1
1351	48252	11742	0.280223429203033	2	32.6500015258789	1	0	1	0	0	4	4	NA	1	2	1	0	0	0	1	0	0	0	1	0	0	0	4	0	0	0	0	1	0	0	0	0	0	0	0	0	0	1	0	1	1	1	1	0
1352	48254	60457	0.12944084405899	2	26.8500003814697	1	0	1	0	0	3	3	NA	1	3	1	0	0	0	1	0	0	0	1	0	0	1	2	0	1	1	0	0	0	0	0	0	0	1	0	0	0	0	0	1	0	2	0	1
1353	48262	32164	0.575400471687317	3	24.3700008392334	1	0	0	1	0	NA	NA	NA	1	1	1	0	0	0	1	0	0	0	1	0	0	1	4	2	1	2	1	1	0	1	1	1	0	1	0	1	1	1	1	7	1	2	4	1
1354	48278	94605	0.345633208751678	2	138.279998779297	1	0	1	0	0	3	2	NA	1	2	1	0	0	0	1	0	0	0	1	0	0	0	3	0	0	0	0	0	0	0	0	0	0	0	0	0	0	0	0	0	0	3	2	0
1355	48286	31548	0.661364734172821	3	51.6699981689453	1	0	0	1	0	NA	NA	NA	1	1	1	0	0	0	0	1	0	0	1	0	0	0	3	1	0	0	0	1	0	0	0	0	0	0	0	1	0	1	0	1	0	3	0	0
1356	48292	20910	0.837501287460327	3	45.8300018310547	1	0	0	1	0	NA	NA	NA	1	1	1	0	0	0	0	0	1	0	1	0	0	1	3	2	2	2	0	0	0	0	0	0	0	0	0	0	0	0	0	0	0	3	0	1
1357	48293	44890	0.267393410205841	2	17.9300003051758	1	0	1	0	0	3	3	NA	1	1	0	0	1	0	1	0	0	0	1	0	0	1	5	3	2	2	1	1	1	1	1	1	1	1	1	1	1	1	1	10	0	1	1	1
1358	48300	34746	0.704592525959015	3	30.0799999237061	1	0	0	1	0	NA	NA	NA	1	1	1	0	0	0	1	0	0	0	1	0	1	1	4	2	1	1	1	0	0	0	0	0	0	0	0	0	0	0	0	0	0	2	5	1
1359	48301	23860	0.949436843395233	3	399.043609619141	1	0	0	1	0	NA	NA	NA	1	0	1	0	0	0	1	0	0	0	1	0	0	0	2	2	0	0	0	1	0	0	1	0	0	0	1	1	0	0	0	2	0	3	0	1
1360	48302	8302	6.772536277771	2	54.1687164306641	0	0	1	0	0	4	3	NA	0	0	1	0	0	0	1	0	0	0	0	NA	3	1	4	2	1	1	0	1	0	0	1	0	0	1	1	1	0	0	0	3	0	3	2	0
1361	48304	77017	0.524920165538788	2	45.9300003051758	1	0	1	0	0	4	4	NA	1	2	0	1	0	0	1	0	0	0	1	0	0	1	3	1	2	2	1	1	1	0	1	0	0	1	0	0	1	1	0	5	1	3	5	1
1362	48309	77076	0.873321235179901	2	44.8800010681152	1	0	1	0	0	4	4	NA	1	1	1	0	0	0	0	0	1	0	1	0	0	0	3	0	1	0	0	0	0	0	0	0	0	0	0	0	0	0	0	0	0	2	1	1
1363	48313	7670	0.807830393314362	2	31.3500003814697	1	0	1	0	0	3	3	NA	0	2	0	1	0	0	1	0	0	0	0	NA	0	1	3	0	1	1	0	1	0	0	0	0	0	0	0	1	0	1	0	1	0	3	0	1
1364	48319	10025	0.705942571163177	2	36.6199989318848	1	0	1	0	0	4	4	NA	1	1	0	1	0	0	0	0	1	0	1	0	0	0	1	0	0	0	0	0	0	0	0	0	0	0	0	0	0	0	0	0	0	2	2	0
1365	48321	83401	1.82969570159912	2	44.3499984741211	1	0	1	0	0	3	3	NA	0	2	0	1	0	0	1	0	0	0	0	NA	0	1	5	1	0	0	1	1	0	0	0	0	0	0	0	0	0	0	0	0	0	2	0	1
1366	48328	29154	3.45648574829102	3	45.8699989318848	1	0	0	1	0	NA	NA	NA	0	0	1	0	0	0	0	0	1	0	1	0	0	1	1	0	1	0	0	0	0	0	0	0	0	0	0	0	0	0	0	0	0	3	3	0
1367	48329	8876	0.21496956050396	2	44.2000007629395	1	0	1	0	0	3	3	NA	1	2	1	0	0	0	1	0	0	0	1	0	0	0	5	1	0	1	0	1	0	0	0	0	0	0	0	0	0	0	0	0	0	3	0	0
1368	48346	92069	4.35542917251587	2	36.5200004577637	1	0	1	0	0	2	2	NA	0	0	1	0	0	0	1	0	0	0	1	0	0	0	3	0	2	2	0	0	0	0	0	0	0	0	0	0	0	0	0	0	0	5	0	0
1369	48351	33635	0.428022176027298	2	34.9000015258789	1	0	1	0	0	4	4	NA	1	3	1	0	0	0	0	1	0	0	0	NA	0	1	4	2	2	2	0	1	0	0	0	0	0	0	0	1	0	0	0	0	0	3	2	1
1370	48362	32771	0.471721082925797	2	50.0800018310547	1	0	1	0	0	2	4	NA	1	1	1	0	0	0	1	0	0	0	1	0	0	0	3	0	0	1	0	0	0	0	0	0	0	0	0	0	0	0	0	0	0	1	0	0
1371	48365	35756	0.426273345947266	3	117.230003356934	1	0	0	1	0	NA	NA	NA	1	2	1	0	0	0	1	0	0	0	1	0	0	1	5	1	1	1	0	1	0	0	0	0	0	0	0	0	0	0	0	0	0	1	2	1
1372	48374	76504	1.44054198265076	3	57.8300018310547	1	0	0	1	0	NA	NA	NA	1	1	1	0	0	0	0	1	0	0	0	NA	0	0	1	1	3	3	0	1	0	0	0	0	0	0	0	0	0	0	0	0	0	1	0	0
1373	48380	93728	3.37758851051331	2	51.2000007629395	1	0	1	0	0	4	4	NA	1	0	1	0	0	0	0	0	1	0	1	0	0	0	3	0	0	0	0	0	0	0	0	0	0	0	0	0	0	0	0	0	0	5	4	1
1374	48381	64054	0.609540104866028	3	46.6199989318848	1	0	0	1	0	NA	NA	NA	0	2	1	0	0	0	0	1	0	0	1	0	0	1	3	0	0	0	0	0	0	0	0	0	0	0	0	0	0	0	0	0	0	3	0	0
1375	48390	91331	0.758444547653198	2	88.281379699707	1	0	1	0	0	4	4	NA	1	1	1	0	0	0	1	0	0	0	1	0	0	1	3	2	2	2	0	1	0	0	0	0	0	0	0	0	0	0	0	0	0	2	0	0
1376	48392	8757	0.243194714188576	2	40.5699996948242	1	0	1	0	0	4	4	NA	1	2	1	0	0	0	0	0	1	0	1	0	0	0	3	1	1	1	0	0	0	0	0	0	0	0	0	0	0	0	0	0	0	3	2	0
1377	48394	50309	1.30056738853455	3	40.7000007629395	1	0	0	1	0	NA	NA	NA	0	4	0	1	0	0	0	0	1	0	0	NA	0	1	3	1	1	1	0	0	0	0	0	0	0	0	0	0	0	0	0	0	0	2	3	1
1378	48396	95206	1.35490477085114	2	376.799987792969	1	0	1	0	0	4	4	NA	0	2	1	0	0	0	0	0	1	0	1	0	2	1	3	2	2	2	0	1	0	0	0	1	1	0	0	0	0	0	0	2	0	3	2	1
1379	48397	60505	1.17668056488037	2	42.0299987792969	1	0	1	0	0	4	4	NA	0	2	1	0	0	0	1	0	0	0	1	0	0	1	3	2	1	2	1	1	0	0	0	0	0	0	0	0	0	0	0	0	0	4	3	0
1380	48403	63048	0.426273345947266	3	68.5295486450195	1	0	0	1	0	NA	NA	NA	1	2	0	1	0	0	1	0	0	0	1	0	0	1	4	2	1	1	0	1	0	0	0	0	0	0	0	1	0	0	0	0	1	2	0	1
1381	48404	40291	0.4334916472435	3	36.0699996948242	1	0	0	1	0	NA	NA	NA	1	2	0	0	1	0	0	1	0	0	1	0	0	1	2	2	1	1	0	1	0	0	0	0	0	0	0	1	0	1	1	2	0	1	5	1
1382	48406	93727	0.611377239227295	2	46.5499992370605	1	0	1	0	0	3	3	NA	0	2	1	0	0	0	0	0	1	0	1	0	0	1	3	2	2	2	0	1	0	0	0	0	0	0	0	1	0	0	0	0	1	2	1	0
1383	48408	10458	8.71962833404541	2	429.395202636719	0	0	1	0	0	4	4	NA	0	0	1	0	0	0	0	1	0	0	0	NA	1	1	4	2	1	1	0	1	0	0	0	0	0	0	0	1	0	0	0	0	1	3	3	1
1384	48413	95301	1.51841604709625	2	41.7999992370605	1	0	1	0	0	4	4	NA	1	1	1	0	0	0	0	1	0	0	0	NA	0	1	4	2	2	2	0	1	0	0	0	0	0	0	1	0	0	0	0	1	0	3	2	1
1385	48415	60613	0.738360583782196	2	35.1699981689453	0	0	1	0	0	4	4	NA	0	3	1	0	0	0	1	0	0	0	0	NA	0	1	4	3	1	2	0	1	0	0	0	0	0	1	1	1	1	1	0	4	0	3	0	1
1386	48418	33135	0.7233025431633	2	17.1299991607666	1	0	1	0	0	3	4	NA	0	2	1	0	0	0	0	0	1	0	1	0	3	0	5	0	2	1	0	0	0	0	0	0	0	0	0	0	0	0	0	0	0	3	1	1
1387	48428	23228	0.383532673120499	3	40.9500007629395	1	0	0	1	0	NA	NA	NA	1	2	0	0	1	0	0	1	0	0	1	0	0	0	3	2	0	0	0	1	0	0	0	0	0	0	1	0	0	0	1	2	1	3	0	1
1388	48446	60467	1.18149673938751	3	45.0699996948242	1	0	0	1	0	NA	NA	NA	1	1	0	1	0	0	0	0	0	1	1	0	0	1	3	1	0	0	0	0	0	0	0	0	0	0	0	0	0	0	0	0	0	3	0	0
1389	48447	7006	0.620723366737366	2	117.849998474121	1	0	1	0	0	3	3	NA	0	3	0	1	0	0	0	1	0	0	1	0	1	1	3	1	2	2	1	0	0	1	0	0	0	0	0	0	0	0	0	1	0	2	3	0
1390	48451	14094	0.471721082925797	2	51.4000015258789	1	0	1	0	0	4	4	NA	1	1	1	0	0	0	1	0	0	0	1	0	0	0	5	3	0	0	0	1	0	0	1	0	0	0	0	0	0	0	0	1	0	5	2	1
1391	48452	53218	0.523359000682831	2	32.4700012207031	1	0	1	0	0	4	4	NA	1	2	1	0	0	0	1	0	0	0	1	0	0	0	3	0	1	1	0	1	0	0	0	0	0	0	0	0	0	0	0	0	0	1	1	1
1392	48456	53529	0.751945614814758	3	33.5800018310547	1	0	0	1	0	NA	NA	NA	0	2	1	0	0	0	1	0	0	0	1	0	0	0	3	2	0	0	0	1	0	0	0	0	0	1	0	1	0	0	0	1	0	4	2	0
1393	48457	92404	1.64715540409088	2	27.6700000762939	1	0	1	0	0	3	3	NA	1	0	1	0	0	0	0	1	0	0	1	0	0	1	3	0	0	0	0	0	0	0	0	0	0	0	0	0	0	0	0	0	0	5	1	1
1394	48461	34741	0.945061802864075	2	93.879997253418	1	0	1	0	0	4	4	NA	0	2	1	0	0	0	0	1	0	0	1	0	3	1	1	2	2	2	0	1	0	0	0	0	1	1	0	0	0	0	0	2	0	2	4	1
1395	48466	92201	0.345633208751678	2	41.9000015258789	1	0	1	0	0	4	4	NA	1	2	1	0	0	0	1	0	0	0	1	0	0	0	2	2	1	1	0	1	0	0	0	0	0	0	0	0	0	0	0	0	1	4	1	1
1396	48472	28277	0.333825200796127	3	33.1300010681152	1	0	0	1	0	NA	NA	NA	1	3	0	0	1	0	0	0	1	0	1	0	0	1	2	2	1	1	1	1	0	0	0	0	0	0	0	0	0	0	0	0	0	2	3	1
1397	48473	91911	0.778860867023468	2	116.930000305176	1	0	1	0	0	3	3	NA	1	1	1	0	0	0	1	0	0	0	0	NA	0	1	4	2	1	1	0	1	0	0	1	0	0	0	0	1	0	1	0	2	0	4	0	1
1398	48475	34747	0.377146273851395	3	59.8458824157715	1	0	0	1	0	NA	NA	NA	1	2	1	0	0	0	1	0	0	0	1	0	0	0	3	2	2	2	0	1	0	0	0	0	0	0	1	0	0	0	1	2	1	2	0	1
1399	48484	8079	0.267393410205841	2	31.3799991607666	1	0	1	0	0	4	4	NA	1	1	0	1	0	0	1	0	0	0	1	0	0	1	3	0	2	2	0	1	0	0	0	0	0	0	0	1	0	1	0	1	0	2	5	1
1400	48488	83301	0.760706663131714	2	84.5199966430664	1	0	1	0	0	2	3	NA	1	1	1	0	0	0	1	0	0	0	1	0	0	1	2	3	1	2	0	1	0	0	0	0	0	0	0	1	0	0	0	0	0	3	0	1
1401	48490	60609	0.668981552124023	3	54.2200012207031	1	0	0	1	0	NA	NA	NA	0	4	1	0	0	0	0	0	1	0	1	0	0	1	3	2	2	2	0	1	0	0	0	0	0	0	0	1	0	1	0	1	0	3	4	0
1402	48496	60052	0.514065146446228	2	46.1500015258789	0	0	1	0	0	4	4	NA	0	4	1	0	0	0	0	1	0	0	0	NA	1	0	1	0	0	0	1	0	1	0	0	0	0	0	0	0	0	0	0	1	0	4	0	1
1403	48505	60608	0.778860867023468	2	48.355281829834	1	0	1	0	0	3	3	NA	1	1	1	0	0	0	1	0	0	0	0	NA	0	0	3	1	1	1	0	1	0	0	0	0	0	0	0	0	0	0	0	0	1	5	0	1
1404	48506	39503	0.641451179981232	3	49.8011169433594	1	0	0	1	0	NA	NA	NA	1	4	0	1	0	0	1	0	0	0	0	NA	0	0	3	2	1	0	0	1	0	0	0	0	0	1	1	0	0	0	1	3	0	2	5	1
1405	48508	1105	0.521292567253113	2	56.7299995422363	1	0	1	0	0	4	4	NA	1	1	1	0	0	0	0	1	0	0	1	0	0	0	5	0	1	1	0	1	0	0	0	0	0	0	0	0	0	0	0	0	1	3	0	0
1406	48510	1610	0.658821523189545	2	48.1316184997559	1	0	1	0	0	4	4	NA	1	2	0	1	0	0	1	0	0	0	1	0	0	0	4	1	1	1	0	1	0	0	0	0	0	0	0	0	0	1	0	1	0	3	5	0
1407	48513	30274	0.450080573558807	3	59.3515014648438	1	0	0	1	0	NA	NA	NA	1	3	0	1	0	0	1	0	0	0	0	NA	2	0	3	2	3	2	0	1	0	0	0	0	0	0	0	0	0	0	0	0	0	4	4	0
1408	48514	39630	1.2966570854187	3	100.330001831055	1	0	0	1	0	NA	NA	NA	0	1	1	0	0	0	1	0	0	0	1	0	0	0	3	0	0	1	0	1	0	0	0	0	0	1	0	0	0	0	0	1	0	4	0	1
1409	48519	11756	0.184512883424759	2	29.999116897583	1	0	1	0	0	4	4	NA	1	2	1	0	0	0	1	0	0	0	1	0	0	1	5	2	1	1	0	1	0	0	0	0	0	0	0	0	0	0	0	0	0	3	1	1
1410	48520	19802	1.16664683818817	3	66.2799987792969	1	0	0	1	0	NA	NA	NA	0	1	1	0	0	0	0	1	0	0	1	0	0	0	3	0	2	2	0	0	0	0	0	0	0	0	0	0	0	0	0	0	0	3	4	0
1411	48522	68025	2.87638306617737	2	45.4700012207031	1	0	1	0	0	4	4	NA	0	0	1	0	0	0	1	0	0	0	1	0	0	0	3	1	1	1	0	1	0	0	0	0	0	0	0	1	0	0	0	0	0	2	0	1
1412	48529	11416	1.22860395908356	2	17.5	1	0	1	0	0	1	2	NA	1	0	1	0	0	0	1	0	0	0	1	0	0	0	3	2	1	1	0	0	0	0	0	0	0	0	0	0	0	0	0	0	0	3	1	1
1413	48534	97035	1.99079346656799	2	50.2299995422363	1	0	1	0	0	4	4	NA	0	4	0	0	1	0	0	0	1	0	0	NA	0	1	1	3	3	0	0	1	0	0	0	0	0	0	0	1	0	0	1	1	0	1	0	1
1414	48546	95842	0.306075006723404	2	46.1699981689453	1	0	1	0	0	4	4	NA	1	1	0	1	0	0	1	0	0	0	1	0	0	1	5	2	1	1	0	1	0	0	1	0	0	0	0	1	0	0	0	1	0	2	0	1
1415	48547	14094	0.47312805056572	2	52.4199981689453	0	0	1	0	0	4	4	NA	1	1	1	0	0	0	1	0	0	0	1	0	3	1	1	1	1	1	0	0	0	0	0	0	0	0	0	0	0	0	0	0	0	5	4	0
1416	48555	70117	2.77198338508606	2	39.8492164611816	1	0	1	0	0	3	3	NA	0	1	1	0	0	0	0	1	0	0	1	0	0	1	4	1	1	1	0	0	0	0	0	0	0	0	0	1	0	1	0	1	0	2	3	0
1417	48560	33406	0.401232331991196	2	55.4000015258789	0	0	1	0	0	4	3	NA	1	2	1	0	0	0	0	1	0	0	0	NA	0	0	2	2	2	2	0	1	0	0	0	0	0	0	0	0	0	0	0	0	0	4	0	0
1418	48568	13126	0.897360265254974	3	57.0999984741211	1	0	0	1	0	NA	NA	NA	0	3	1	0	0	0	1	0	0	0	0	NA	0	0	3	0	2	2	0	0	0	0	0	0	0	0	0	0	0	0	0	0	0	3	0	0
1419	48570	36549	0.4334916472435	3	36.6682167053223	1	0	0	1	0	NA	NA	NA	1	2	1	0	0	0	0	1	0	0	1	0	0	0	1	0	1	1	0	1	0	0	0	0	0	0	0	1	0	0	0	0	0	4	0	1
1420	48573	90008	1.55575489997864	2	61.8499984741211	1	0	1	0	0	4	4	NA	0	2	1	0	0	0	0	1	0	0	0	NA	0	1	5	3	2	2	0	1	0	0	0	0	0	0	0	1	0	0	0	0	1	2	1	0
1421	48604	60619	0.661364734172821	3	45.3499984741211	1	0	0	1	0	NA	NA	NA	1	1	1	0	0	0	0	0	1	0	1	0	0	0	3	0	1	1	0	0	0	0	0	0	0	0	0	0	0	0	0	0	0	3	0	1
1422	48606	77327	0.45961982011795	3	47.7999992370605	1	0	0	1	0	NA	NA	NA	0	4	1	0	0	0	1	0	0	0	1	0	0	0	4	1	0	1	0	1	0	0	0	0	0	0	0	0	0	0	0	0	1	3	2	1
1423	48615	91342	3.41388964653015	2	40.5499992370605	1	0	1	0	0	3	4	NA	0	1	1	0	0	0	0	1	0	0	0	NA	0	1	3	1	1	2	0	0	0	0	0	0	0	0	0	0	0	0	0	0	0	2	1	0
1424	48630	7055	0.813804686069489	2	59.4735488891602	0	0	1	0	0	4	4	NA	1	2	1	0	0	0	1	0	0	0	0	NA	1	1	4	2	2	1	1	0	0	0	1	1	1	0	0	1	1	1	0	5	0	2	0	0
1425	48634	22401	0.575400471687317	3	51.1500015258789	1	0	0	1	0	NA	NA	NA	1	1	1	0	0	0	1	0	0	0	1	0	0	0	3	0	0	0	0	1	0	0	0	0	0	0	0	0	0	0	0	0	0	3	1	0
1426	48635	90221	1.12615501880646	2	42.9799995422363	1	0	1	0	0	2	2	NA	0	1	1	0	0	0	1	0	0	0	1	0	0	1	3	2	1	2	0	1	0	0	1	0	0	0	0	1	0	1	0	2	1	3	0	1
1427	48644	92595	0.758444547653198	2	43.5800018310547	1	0	1	0	0	4	4	NA	1	1	1	0	0	0	1	0	0	0	1	0	0	0	3	0	1	1	0	1	0	0	0	0	0	0	0	0	0	0	0	0	1	1	4	1
1428	48645	90047	0.813804686069489	2	48.4879989624023	1	0	1	0	0	4	4	NA	1	2	1	0	0	0	1	0	0	0	0	NA	0	1	4	2	1	1	0	1	0	0	0	0	0	0	0	0	0	1	0	1	0	2	0	1
1429	48649	31033	1.2966570854187	3	58.2857818603516	1	0	0	1	0	NA	NA	NA	0	1	1	0	0	0	1	0	0	0	1	0	0	1	4	2	2	3	0	1	1	0	1	1	1	1	0	0	0	1	0	6	0	2	2	0
1430	48651	48091	0.575400471687317	3	43.0999984741211	1	0	0	1	0	NA	NA	NA	1	1	1	0	0	0	1	0	0	0	1	0	3	0	3	2	3	3	0	0	0	0	0	0	0	0	0	0	0	0	0	0	0	5	0	0
1431	48659	91954	0.777095377445221	2	17.0799999237061	1	0	1	0	0	1	2	NA	0	2	0	1	0	0	1	0	0	0	1	0	1	1	3	2	2	2	1	0	1	0	0	0	1	0	0	0	0	0	0	2	0	5	4	0
1432	48663	97230	1.14722013473511	3	41.7700004577637	1	0	0	1	0	NA	NA	NA	0	1	1	0	0	0	1	0	0	0	1	0	0	0	4	1	0	1	1	1	0	0	0	0	0	1	1	1	1	0	0	3	0	2	0	1
1433	48665	76710	0.377146273851395	3	693.269714355469	1	0	0	1	0	NA	NA	NA	1	2	1	0	0	0	1	0	0	0	1	0	0	0	3	0	0	0	0	0	0	0	0	0	0	0	0	0	0	0	0	0	0	3	0	1
1434	48666	6604	0.650352120399475	3	93.3199996948242	1	0	0	1	0	NA	NA	NA	1	1	1	0	0	0	1	0	0	0	1	0	0	0	3	0	2	1	0	0	0	0	0	0	0	0	0	0	0	0	0	0	0	3	0	1
1435	48676	33993	1.1535108089447	2	32.9696655273438	1	0	1	0	0	4	4	NA	1	0	1	0	0	0	1	0	0	0	0	NA	0	0	3	0	0	0	0	1	0	0	0	0	0	0	0	1	0	0	0	0	0	2	0	1
1436	48687	14701	1.13257789611816	2	31.5	1	0	1	0	0	4	4	NA	1	1	1	0	0	0	1	0	0	0	1	0	0	1	3	2	0	1	0	1	0	0	0	0	0	0	0	1	0	0	0	0	0	4	0	0
1437	48689	23836	1.51841604709625	2	53.3300018310547	0	0	1	0	0	4	4	NA	1	1	0	1	0	0	0	1	0	0	0	NA	0	0	2	1	1	1	0	0	0	0	0	0	0	0	0	0	0	0	0	0	0	2	1	0
1438	48696	33185	2.01380825042725	2	19.6299991607666	1	0	1	0	0	3	4	NA	1	0	0	1	0	0	1	0	0	0	1	0	0	1	5	1	2	2	1	1	0	0	0	1	1	0	1	1	1	1	0	5	0	2	0	1
1439	48698	23453	0.751945614814758	3	50.0999984741211	1	0	0	1	0	NA	NA	NA	0	2	0	1	0	0	1	0	0	0	1	0	0	0	3	0	0	2	0	0	0	0	0	0	0	1	0	0	0	0	0	1	0	3	2	1
1440	48701	11520	5.48275518417358	2	24.3700008392334	1	0	1	0	0	2	3	NA	0	0	1	0	0	0	1	0	0	0	1	0	2	0	4	2	2	2	0	1	0	0	0	0	0	0	0	0	0	0	0	0	0	3	0	0
1441	48704	11510	3.19218707084656	3	106.879997253418	1	0	0	1	0	NA	NA	NA	0	1	0	1	0	0	1	0	0	0	0	NA	0	0	5	1	2	2	0	1	0	0	1	0	0	0	0	0	0	0	0	1	0	3	3	0
1442	48705	11416	0.331924647092819	2	18.1800003051758	1	0	1	0	0	2	2	NA	1	2	1	0	0	0	1	0	0	0	1	0	3	0	3	1	1	2	1	0	0	0	0	0	0	0	0	0	0	0	0	0	0	2	1	0
1443	48706	33311	0.426273345947266	3	38.2376670837402	1	0	0	1	0	NA	NA	NA	1	2	1	0	0	0	1	0	0	0	1	0	0	1	4	1	2	2	0	1	0	0	0	0	0	0	0	1	0	1	0	1	0	1	2	1
1444	48714	33614	1.06374490261078	2	83.3300018310547	1	0	1	0	0	4	4	NA	0	1	1	0	0	0	1	0	0	0	1	0	0	0	3	2	0	0	0	1	0	0	0	0	0	0	0	0	0	0	0	0	0	1	0	0
1445	48718	33137	1.14000856876373	2	42.4000015258789	1	0	1	0	0	2	2	NA	0	1	1	0	0	0	1	0	0	0	1	0	0	0	3	2	1	1	0	1	0	0	0	0	0	0	0	1	0	0	0	0	0	3	1	1
1446	48719	46403	0.914471328258514	3	30.8700008392334	1	0	0	1	0	NA	NA	NA	0	1	1	0	0	0	1	0	0	0	1	0	0	1	4	3	1	2	0	0	0	0	0	0	0	0	0	1	0	0	0	0	0	1	0	1
1447	48731	10460	6.1366229057312	2	36.9000015258789	0	0	1	0	0	3	3	NA	1	0	1	0	0	0	0	1	0	0	0	NA	3	1	3	0	1	3	0	0	0	0	0	0	0	0	0	0	0	1	0	1	0	5	5	1
1448	48733	67217	1.31861400604248	3	46.0499992370605	1	0	0	1	0	NA	NA	NA	0	1	1	0	0	0	0	0	1	0	1	0	0	0	5	0	2	2	0	0	0	0	0	0	0	0	0	0	0	0	0	0	0	2	2	1
1449	48736	20003	0.335534751415253	3	81.5	1	0	0	1	0	NA	NA	NA	1	4	1	0	0	0	0	0	1	0	1	0	0	1	2	1	1	1	0	1	0	0	0	0	0	0	0	0	0	0	0	0	0	3	2	1
1450	48742	10458	8.71962833404541	2	54.4500007629395	0	0	1	0	0	4	4	NA	0	0	1	0	0	0	0	1	0	0	0	NA	3	1	4	2	3	2	1	1	0	0	0	0	0	0	0	1	0	0	0	0	0	3	3	1
1451	48748	1105	2.10071969032288	2	37.9700012207031	0	0	1	0	0	4	4	NA	1	0	1	0	0	0	0	0	1	0	1	0	3	0	4	1	1	1	0	0	0	0	0	0	0	0	0	0	1	0	0	1	0	2	0	1
1452	48750	2863	2.55591630935669	2	180.330001831055	0	0	1	0	0	4	4	NA	1	0	1	0	0	0	0	1	0	0	1	0	3	0	1	1	0	0	0	0	0	0	0	0	0	0	0	0	0	0	0	0	0	2	5	0
1453	48760	36863	0.333825200796127	3	42.4000015258789	1	0	0	1	0	NA	NA	NA	1	3	1	0	0	0	0	0	1	0	1	0	1	1	3	2	2	2	1	1	0	1	1	0	0	1	1	0	1	0	0	5	0	2	3	1
1454	48766	24501	0.661364734172821	3	65.1500015258789	1	0	0	1	0	NA	NA	NA	1	1	1	0	0	0	0	1	0	0	1	0	0	1	3	2	1	1	0	1	0	0	0	0	0	1	1	0	0	0	0	2	0	2	0	1
1455	48770	40504	0.426273345947266	3	84.629997253418	1	0	0	1	0	NA	NA	NA	1	2	1	0	0	0	1	0	0	0	1	0	0	0	3	1	1	1	0	1	0	0	0	0	0	0	0	1	0	0	0	0	0	1	0	0
1456	48775	96793	1.64715540409088	2	24.0300006866455	1	0	1	0	0	4	4	NA	1	0	1	0	0	0	0	1	0	0	1	0	0	0	3	0	1	1	0	0	0	0	0	0	0	0	0	0	0	0	0	0	1	3	0	0
1457	48780	32327	0.954754531383514	2	1001.61999511719	1	0	1	0	0	4	4	NA	1	1	0	1	0	0	1	0	0	0	1	0	0	1	5	2	1	3	0	1	0	0	0	0	0	0	0	0	0	0	0	0	0	2	0	1
1458	48783	60623	0.778860867023468	2	100.529998779297	1	0	1	0	0	3	3	NA	1	1	1	0	0	0	1	0	0	0	0	NA	0	0	3	2	1	1	0	1	0	0	1	0	0	1	1	1	0	1	0	4	1	3	0	1
1459	48789	23509	0.8642857670784	3	67.0183334350586	1	0	0	1	0	NA	NA	NA	0	2	1	0	0	0	0	1	0	0	1	0	0	1	4	2	1	1	1	1	0	0	0	0	0	0	0	1	0	0	0	0	1	4	2	1
1460	48792	29440	0.426273345947266	3	32.0200004577637	1	0	0	1	0	NA	NA	NA	1	2	0	1	0	0	1	0	0	0	1	0	0	1	1	2	2	1	0	1	0	0	0	0	0	0	0	1	0	0	0	0	0	2	0	1
1461	48794	7107	0.4334916472435	3	26.5699996948242	1	0	0	1	0	NA	NA	NA	1	2	0	1	0	0	0	1	0	0	1	0	0	0	3	3	1	1	1	1	0	0	0	0	0	0	1	1	1	1	1	4	1	2	4	1
1462	48815	93637	0.758444547653198	2	53.9300003051758	1	0	1	0	0	4	4	NA	1	1	0	1	0	0	1	0	0	0	1	0	1	1	5	3	1	1	0	1	0	1	1	0	0	0	0	1	1	1	1	5	0	3	0	1
1463	48821	95821	0.306075006723404	2	24.7000007629395	1	0	1	0	0	3	3	NA	1	1	0	1	0	0	1	0	0	0	1	0	0	1	4	2	1	1	0	1	0	0	0	0	0	0	1	1	1	1	0	3	0	5	0	1
1464	48822	70816	0.849893987178802	3	152.899993896484	1	0	0	1	0	NA	NA	NA	0	2	0	0	1	0	1	0	0	0	1	0	0	0	3	0	0	0	0	1	0	0	0	0	0	0	0	0	0	0	0	0	0	5	1	1
1465	48830	48198	1.93718993663788	2	55.2200012207031	1	0	1	0	0	2	2	NA	1	0	1	0	0	0	1	0	0	0	1	0	0	1	3	1	0	2	0	1	0	0	0	0	0	1	1	0	0	1	0	3	0	3	1	1
1466	48833	77072	1.14722013473511	3	34.4199981689453	1	0	0	1	0	NA	NA	NA	0	1	1	0	0	0	1	0	0	0	1	0	0	1	5	0	0	1	0	1	0	0	0	0	0	0	0	0	0	0	0	0	0	4	2	1
1467	48843	77703	0.575400471687317	3	130.25	1	0	0	1	0	NA	NA	NA	1	1	1	0	0	0	1	0	0	0	1	0	0	0	3	0	0	0	0	0	0	0	0	0	0	0	0	0	0	0	0	0	1	4	0	0
1468	48849	44420	1.66979122161865	3	37.7000007629395	1	0	0	1	0	NA	NA	NA	0	1	1	0	0	0	0	0	1	0	1	0	0	0	3	0	1	1	0	1	0	0	0	0	0	0	0	1	0	1	0	1	0	2	0	1
1469	48856	78220	1.34623599052429	3	41.4199981689453	1	0	0	1	0	NA	NA	NA	1	0	1	0	0	0	1	0	0	0	1	0	0	0	3	0	1	1	0	0	0	0	0	0	0	0	0	0	0	0	0	0	0	3	2	0
1470	48871	46312	2.09467911720276	3	28.4895000457764	1	0	0	1	0	NA	NA	NA	0	0	1	0	0	0	0	1	0	0	1	0	0	1	3	0	0	0	0	0	0	0	0	0	0	0	0	0	0	1	0	1	0	3	1	1
1471	48872	89108	0.575400471687317	3	40.5800018310547	1	0	0	1	0	NA	NA	NA	1	1	1	0	0	0	1	0	0	0	1	0	0	1	3	0	1	1	0	1	0	0	0	0	0	0	0	1	0	0	0	0	1	3	1	1
1472	48874	75115	0.426273345947266	3	48.4563827514648	1	0	0	1	0	NA	NA	NA	1	2	0	0	1	0	1	0	0	0	1	0	1	1	2	2	1	1	1	1	1	1	1	0	0	1	1	1	0	1	1	7	1	1	4	1
1473	48879	91744	1.12615501880646	2	41.6500015258789	1	0	1	0	0	3	3	NA	0	1	1	0	0	0	1	0	0	0	1	0	0	0	3	2	2	2	0	1	0	0	0	0	0	0	0	0	0	0	0	0	0	3	0	0
1474	48881	48235	0.458662778139114	3	28.6098327636719	1	0	0	1	0	NA	NA	NA	1	1	1	0	0	0	1	0	0	0	1	0	0	1	3	3	3	3	0	1	0	0	0	0	0	0	0	1	0	0	0	0	0	5	1	0
1475	48884	30035	0.548940300941467	3	50.1500015258789	1	0	0	1	0	NA	NA	NA	1	2	0	1	0	0	0	0	1	0	1	0	1	1	4	1	1	2	0	1	0	0	0	0	0	0	1	1	0	1	1	3	0	2	2	1
1476	48891	11226	2.06181025505066	3	84.620002746582	1	0	0	1	0	NA	NA	NA	1	1	0	0	1	0	0	0	1	0	0	NA	0	0	3	2	1	1	0	0	0	0	0	0	0	0	0	1	0	0	0	0	0	3	0	0
1477	48898	75210	0.263617724180222	3	58.1193351745605	1	0	0	1	0	NA	NA	NA	1	3	0	1	0	0	0	1	0	0	1	0	1	1	3	2	1	2	0	1	0	0	0	0	0	0	0	0	0	0	0	0	0	2	4	0
1478	48899	12550	0.279390037059784	2	149.296447753906	1	0	1	0	0	3	2	NA	1	2	1	0	0	0	1	0	0	0	1	0	0	0	1	1	1	1	0	0	0	0	0	0	0	0	0	0	0	1	0	1	0	3	5	1
1479	48902	33060	1.62818694114685	3	74.0999984741211	1	0	0	1	0	NA	NA	NA	1	1	0	1	0	0	0	0	1	0	1	0	3	1	3	2	1	1	0	1	0	0	0	0	0	1	1	0	0	0	0	2	1	2	5	1
1480	48906	37408	0.52559506893158	3	65.629997253418	1	0	0	1	0	NA	NA	NA	0	3	0	1	0	0	0	1	0	0	1	0	1	1	4	1	1	1	0	1	0	0	0	1	1	0	0	1	0	1	0	3	1	2	2	0
1481	48915	77630	0.650352120399475	3	397.350006103516	1	0	0	1	0	NA	NA	NA	1	1	1	0	0	0	1	0	0	0	1	0	2	0	1	2	1	1	0	1	0	0	0	0	0	0	0	0	0	0	0	0	1	3	1	1
1482	48918	77219	0.837501287460327	3	72.129997253418	1	0	0	1	0	NA	NA	NA	1	1	1	0	0	0	0	0	1	0	1	0	0	1	4	2	0	0	0	0	0	0	0	0	0	0	0	0	0	0	0	0	0	3	0	0
1483	48922	63701	0.305040836334229	2	39.1263847351074	1	0	1	0	0	3	3	NA	1	1	1	0	0	0	1	0	0	0	1	0	0	0	5	2	1	1	0	1	0	0	0	0	0	0	0	1	1	1	1	3	0	3	0	0
1484	48928	90003	1.2966570854187	3	35.3199996948242	1	0	0	1	0	NA	NA	NA	0	1	0	0	1	0	1	0	0	0	1	0	0	0	3	0	2	1	0	0	0	0	0	0	0	0	0	0	0	0	0	0	0	5	0	0
1485	48942	39204	0.8642857670784	3	44.7999992370605	1	0	0	1	0	NA	NA	NA	0	2	1	0	0	0	0	1	0	0	1	0	0	1	4	1	2	1	1	0	0	0	0	0	1	0	0	1	0	0	0	1	0	2	0	1
1486	48954	60456	3.7033371925354	2	80.5800018310547	1	0	1	0	0	1	3	NA	0	0	1	0	0	0	0	1	0	0	1	0	0	0	3	3	0	0	0	1	0	0	0	0	1	1	0	1	0	1	0	3	1	5	1	1
1487	48959	32703	4.43977880477905	2	58.9484481811523	1	0	1	0	0	2	2	NA	0	1	0	1	0	0	0	0	1	0	1	0	0	0	3	0	2	2	0	0	0	0	0	0	0	0	0	0	0	0	0	0	1	3	2	1
1488	48960	29841	0.426273345947266	3	34.0687828063965	1	0	0	1	0	NA	NA	NA	1	2	0	1	0	0	1	0	0	0	1	0	0	1	1	0	1	1	0	1	0	0	0	0	0	1	0	0	0	0	0	1	0	1	3	1
1489	48962	4055	0.214433506131172	2	21.9200000762939	1	0	1	0	0	3	3	NA	1	3	0	1	0	0	1	0	0	0	1	0	0	0	4	2	2	2	0	1	0	0	0	0	0	0	0	0	0	0	0	0	1	3	0	1
1490	48968	11412	3.31424283981323	3	43.6699981689453	1	0	0	1	0	NA	NA	NA	1	0	1	0	0	0	1	0	0	0	0	NA	0	1	3	2	2	3	0	1	0	0	1	0	0	0	0	1	0	0	0	1	0	2	4	1
1491	48975	90026	1.12615501880646	2	46.6199989318848	1	0	1	0	0	4	4	NA	0	1	1	0	0	0	1	0	0	0	1	0	0	0	3	0	1	2	0	1	0	0	0	1	1	0	0	0	0	0	0	2	0	3	1	0
1492	48984	93446	1.51841604709625	2	92.8000030517578	1	0	1	0	0	3	4	NA	1	1	1	0	0	0	0	1	0	0	0	NA	0	0	3	0	0	0	0	0	0	0	0	0	0	0	0	0	0	0	0	0	0	2	0	1
1493	48985	87108	0.345633208751678	2	49.5370483398438	1	0	1	0	0	3	3	NA	1	2	1	0	0	0	1	0	0	0	1	0	0	0	3	1	1	2	0	1	0	0	0	0	0	0	0	0	0	0	0	0	0	3	2	1
1494	48993	63138	0.23052716255188	3	22.6299991607666	1	0	0	1	0	NA	NA	NA	1	4	0	1	0	0	1	0	0	0	1	0	1	0	5	2	1	1	1	1	1	1	1	0	0	0	0	0	0	0	0	3	0	4	0	1
1495	48997	56273	0.179583415389061	2	61.4199981689453	1	0	1	0	0	3	4	NA	1	2	1	0	0	0	0	1	0	0	1	0	0	0	3	1	1	1	0	0	0	0	0	0	0	0	0	0	0	0	0	0	0	3	0	0
1496	48998	90002	2.10792064666748	2	18.1800003051758	1	0	1	0	0	3	3	NA	1	0	1	0	0	0	1	0	0	0	1	0	0	1	4	1	1	1	0	0	0	0	1	0	0	0	0	0	0	0	0	1	0	5	2	0
1497	48999	91950	0.758444547653198	2	39	1	0	1	0	0	4	4	NA	1	1	1	0	0	0	1	0	0	0	1	0	0	1	3	1	2	2	0	1	0	0	0	0	0	0	0	0	0	0	0	0	0	4	1	1
1498	49001	46228	0.978232860565186	2	23.4500007629395	1	0	1	0	0	4	4	NA	0	2	0	1	0	0	1	0	0	0	1	0	1	1	2	1	1	1	1	1	0	0	0	0	0	0	0	0	0	0	0	0	0	3	3	1
1499	49003	80229	6.39006900787354	2	365.779998779297	0	0	1	0	0	4	4	NA	1	0	0	1	0	0	0	1	0	0	0	NA	0	1	2	1	1	1	0	1	0	0	0	0	0	0	0	0	0	0	0	0	0	5	1	0
1500	49006	38401	0.571408689022064	2	59.063549041748	1	0	1	0	0	3	3	NA	1	1	1	0	0	0	1	0	0	0	1	0	0	0	4	1	1	1	0	1	0	0	0	0	0	0	0	0	0	0	0	0	0	1	1	1
1501	49009	60466	0.650352120399475	3	19.2000007629395	1	0	0	1	0	NA	NA	NA	1	1	0	0	1	0	1	0	0	0	1	0	3	0	3	2	2	1	1	0	0	0	0	1	0	0	0	1	0	0	0	1	0	5	0	0
1502	49010	27522	0.650352120399475	3	30.4699993133545	1	0	0	1	0	NA	NA	NA	1	1	0	0	1	0	1	0	0	0	1	0	1	1	2	2	1	1	0	1	0	0	0	0	0	0	0	1	0	0	1	1	1	1	3	0
1503	49011	87123	1.93718993663788	2	47.0999984741211	1	0	1	0	0	4	4	NA	1	0	1	0	0	0	1	0	0	0	1	0	1	1	5	3	1	1	1	1	0	0	1	0	1	1	1	1	1	1	0	6	1	4	3	1
1504	49012	70113	0.650352120399475	3	45.1199989318848	1	0	0	1	0	NA	NA	NA	1	1	1	0	0	0	1	0	0	0	1	0	0	1	3	1	1	1	1	0	0	0	0	0	0	0	1	1	0	0	0	1	0	3	1	1
1505	49016	49049	0.23052716255188	3	21.1800003051758	1	0	0	1	0	NA	NA	NA	1	4	1	0	0	0	1	0	0	0	1	0	3	0	1	0	1	2	0	0	0	1	1	0	1	1	0	0	1	0	0	5	0	5	4	0
1506	49021	11230	1.60107493400574	3	45.1500015258789	1	0	0	1	0	NA	NA	NA	1	1	1	0	0	0	1	0	0	0	0	NA	0	1	4	0	1	1	0	0	0	0	0	0	0	0	0	0	0	0	0	0	0	2	5	1
1507	49022	27410	0.650352120399475	3	43.3800010681152	1	0	0	1	0	NA	NA	NA	1	1	1	0	0	0	1	0	0	0	1	0	0	0	3	0	0	0	0	1	0	0	0	0	0	0	0	1	0	0	0	0	0	5	2	1
1508	49025	36541	1.31861400604248	3	30.4699993133545	1	0	0	1	0	NA	NA	NA	0	1	0	1	0	0	0	0	1	0	1	0	0	1	3	1	1	1	0	0	0	0	0	0	0	0	0	0	0	0	0	0	0	3	3	0
1509	49026	2148	0.383532673120499	3	43.8499984741211	1	0	0	1	0	NA	NA	NA	1	2	0	1	0	0	0	1	0	0	1	0	0	0	2	1	0	1	0	1	0	0	0	0	0	0	0	0	0	0	0	0	0	2	1	0
1510	49033	38106	0.575400471687317	3	32.2000007629395	1	0	0	1	0	NA	NA	NA	1	1	1	0	0	0	1	0	0	0	1	0	0	0	3	0	0	0	0	0	0	0	0	0	0	0	0	0	0	0	0	0	0	5	0	1
1511	49036	10466	6.71975469589233	3	110.518669128418	1	0	0	1	0	NA	NA	NA	0	0	0	1	0	0	0	1	0	0	0	NA	0	1	5	2	1	1	0	1	0	0	0	0	0	0	0	0	0	0	0	0	1	4	2	1
1512	49043	30101	0.426273345947266	3	24.3500003814697	1	0	0	1	0	NA	NA	NA	1	2	1	0	0	0	1	0	0	0	1	0	0	1	3	1	0	1	0	1	0	0	1	0	0	1	0	1	0	1	0	3	0	2	4	1
1513	49044	91766	0.500886619091034	2	59.39794921875	1	0	1	0	0	4	4	NA	1	1	1	0	0	0	1	0	0	0	1	0	0	0	3	2	2	2	0	1	0	0	0	0	0	0	0	0	0	0	0	0	0	3	0	0
1514	49045	99503	0.650352120399475	3	238.691116333008	1	0	0	1	0	NA	NA	NA	1	1	1	0	0	0	1	0	0	0	1	0	0	1	3	0	1	1	0	1	0	0	0	0	0	0	0	0	0	0	0	0	0	3	1	0
1515	49046	21613	0.962332308292389	2	41.5	1	0	1	0	0	1	1	NA	0	3	1	0	0	0	0	1	0	0	0	NA	0	1	4	2	1	1	0	1	0	0	0	0	0	0	0	1	0	1	0	1	1	4	1	1
1516	49048	10454	1.27934563159943	2	22.6200008392334	1	0	1	0	0	1	1	NA	1	0	1	0	0	0	1	0	0	0	1	0	3	0	3	0	0	0	0	0	0	0	0	0	0	0	0	0	0	0	0	0	0	5	0	1
1517	49056	30080	1.60107493400574	3	46.4799995422363	1	0	0	1	0	NA	NA	NA	1	1	1	0	0	0	1	0	0	0	1	0	0	1	5	2	2	2	0	1	0	0	0	0	0	0	0	0	0	0	0	0	0	3	4	1
1518	49059	45390	2.19547843933105	2	18.7999992370605	1	0	1	0	0	4	4	NA	0	1	0	1	0	0	0	1	0	0	1	0	1	0	5	3	2	2	0	1	0	0	0	0	0	0	0	1	0	0	0	0	0	2	0	0
1519	49061	48188	0.658821523189545	2	62.3499984741211	1	0	1	0	0	4	4	NA	1	2	1	0	0	0	1	0	0	0	1	0	1	1	5	0	3	3	0	1	0	0	0	0	0	0	0	1	0	0	0	0	1	1	0	1
1520	49063	63138	0.575400471687317	3	37.4199981689453	1	0	0	1	0	NA	NA	NA	1	1	1	0	0	0	1	0	0	0	1	0	0	0	3	2	1	1	0	1	0	0	0	0	0	0	0	0	0	1	0	1	0	3	2	1
1521	49064	23225	0.590650379657745	3	64.8300018310547	1	0	0	1	0	NA	NA	NA	1	1	1	0	0	0	0	0	1	0	1	0	2	0	2	3	1	1	0	1	0	0	1	0	0	0	0	0	0	0	0	1	1	5	0	0
1522	49065	43213	0.383532673120499	3	53.0299987792969	1	0	0	1	0	NA	NA	NA	1	2	1	0	0	0	0	1	0	0	1	0	2	0	1	0	0	0	0	0	0	0	0	0	0	0	1	0	0	0	0	1	1	4	0	1
1523	49066	38128	1.16664683818817	3	44.4300003051758	1	0	0	1	0	NA	NA	NA	0	1	1	0	0	0	0	1	0	0	1	0	0	0	2	2	0	0	0	1	0	0	0	0	0	0	0	1	0	0	0	0	0	5	2	1
1524	49070	10466	1.0494247674942	3	39.9358825683594	1	0	0	1	0	NA	NA	NA	1	2	1	0	0	0	1	0	0	0	0	NA	0	1	1	2	2	1	0	1	0	0	0	0	0	0	0	0	0	0	0	0	1	3	2	1
1525	49073	33617	0.735687673091888	2	59.2929992675781	0	0	1	0	0	2	2	NA	1	1	1	0	0	0	0	1	0	0	1	0	3	1	2	1	1	1	0	1	0	0	0	0	0	0	0	0	0	0	0	0	0	3	4	1
1526	49074	63042	1.2966570854187	3	48.1976165771484	1	0	0	1	0	NA	NA	NA	0	1	1	0	0	0	1	0	0	0	1	0	0	1	3	2	1	1	0	1	0	0	0	0	0	0	0	1	0	0	1	1	1	4	0	0
1527	49075	63033	0.849893987178802	3	34.6677169799805	1	0	0	1	0	NA	NA	NA	0	2	1	0	0	0	1	0	0	0	1	0	1	1	4	3	0	1	1	1	0	0	1	0	0	1	1	1	1	1	0	5	0	2	3	1
1528	49077	34237	0.319796502590179	2	52.0200004577637	1	0	1	0	0	4	4	NA	1	3	0	0	1	0	1	0	0	0	1	0	0	0	3	3	1	1	1	1	0	0	0	0	0	0	1	0	0	0	0	1	0	2	5	1
1529	49093	38008	0.4334916472435	3	80.4700012207031	1	0	0	1	0	NA	NA	NA	1	2	1	0	0	0	0	1	0	0	1	0	3	1	3	2	2	1	0	1	0	0	0	0	0	0	0	1	0	0	0	0	0	2	5	1
1530	49110	33023	0.349884986877441	2	22.6200008392334	1	0	1	0	0	1	2	NA	1	2	1	0	0	0	1	0	0	0	1	0	0	0	5	2	2	3	1	0	1	0	0	1	0	0	0	1	1	1	1	5	0	2	5	0
1531	49118	29212	0.260555624961853	3	34.6699981689453	1	0	0	1	0	NA	NA	NA	1	4	1	0	0	0	1	0	0	0	1	0	1	0	2	2	2	1	0	0	0	0	0	0	0	0	0	0	0	0	0	0	0	3	3	0
1532	49120	95624	1.19108533859253	3	67.4800033569336	1	0	0	1	0	NA	NA	NA	1	0	0	1	0	0	1	0	0	0	1	0	0	0	4	0	0	1	0	1	0	0	1	0	0	1	1	1	0	0	0	3	0	1	0	1
1533	49138	29501	0.4334916472435	3	65.370002746582	1	0	0	1	0	NA	NA	NA	1	2	1	0	0	0	0	0	1	0	1	0	1	0	3	2	1	1	0	1	0	0	1	0	0	0	1	0	0	1	0	3	0	2	0	0
1534	49142	24739	1.31861400604248	3	83.9300003051758	1	0	0	1	0	NA	NA	NA	0	1	1	0	0	0	0	0	1	0	1	0	1	0	5	0	1	1	0	1	0	0	0	0	0	0	0	0	0	0	0	0	0	1	4	1
1535	49143	27610	0.685162901878357	3	183.529998779297	1	0	0	1	0	NA	NA	NA	1	2	1	0	0	0	0	0	0	1	1	0	0	0	3	0	0	1	0	0	0	0	0	0	0	0	0	0	0	0	0	0	1	4	0	1
1536	49144	6608	0.406095713376999	2	27.1000003814697	1	0	1	0	0	4	4	NA	1	1	1	0	0	0	1	0	0	0	1	0	0	0	2	2	1	1	1	1	1	0	0	1	0	0	1	1	0	0	0	3	0	3	1	1
1537	49155	46774	0.345633208751678	2	26.5799999237061	1	0	1	0	0	1	2	NA	1	2	0	1	0	0	1	0	0	0	1	0	0	0	3	0	0	0	0	0	0	0	0	0	0	1	1	0	0	0	0	2	0	4	1	0
1538	49163	17322	1.34623599052429	3	22.9699993133545	1	0	0	1	0	NA	NA	NA	1	0	1	0	0	0	1	0	0	0	1	0	0	0	4	2	1	1	0	1	0	0	0	0	0	0	0	1	0	1	0	1	0	4	2	1
1539	49164	19124	1.47735154628754	3	55.6699981689453	1	0	0	1	0	NA	NA	NA	0	1	1	0	0	0	0	0	1	0	1	0	0	1	2	2	1	1	0	1	0	0	0	0	0	0	0	0	0	0	0	0	0	4	0	1
1540	49165	92243	1.99078440666199	2	33.1176681518555	1	0	1	0	0	4	4	NA	1	0	1	0	0	0	1	0	0	0	1	0	0	0	3	1	0	1	0	1	0	0	1	0	0	1	1	0	0	0	0	3	0	3	5	0
1541	49168	29080	1.31861400604248	3	42.3499984741211	1	0	0	1	0	NA	NA	NA	0	1	1	0	0	0	0	1	0	0	1	0	0	1	3	1	1	1	0	1	0	0	0	0	0	1	0	0	0	0	0	1	0	4	2	1
1542	49169	77026	0.548940300941467	3	84.0299987792969	1	0	0	1	0	NA	NA	NA	1	2	1	0	0	0	0	0	1	0	1	0	0	1	4	3	2	2	0	1	0	0	1	0	0	0	0	0	0	0	0	1	1	2	1	0
1543	49177	23666	1.54400527477264	3	138.054550170898	1	0	0	1	0	NA	NA	NA	0	2	0	1	0	0	0	0	0	1	1	0	1	1	2	2	1	2	0	1	0	1	1	0	0	1	1	0	0	0	0	4	1	4	0	1
1544	49178	70058	0.575400471687317	3	20.8299999237061	1	0	0	1	0	NA	NA	NA	1	1	1	0	0	0	1	0	0	0	1	0	3	0	4	2	0	0	0	0	0	0	0	0	0	0	0	0	0	0	0	0	0	5	0	0
1545	49179	95821	0.968330025672913	3	52.8300018310547	1	0	0	1	0	NA	NA	NA	0	2	1	0	0	0	0	0	1	0	1	0	0	1	3	0	1	1	0	0	0	0	0	0	0	0	0	0	0	0	0	0	0	5	0	1
1546	49180	97333	0.64489072561264	2	65.5299987792969	1	0	1	0	0	3	4	NA	1	1	1	0	0	0	0	1	0	0	1	0	1	0	1	1	1	2	0	1	0	0	0	0	0	0	0	1	0	0	0	0	0	2	4	0
1547	49182	92703	0.778860867023468	2	35.9500007629395	1	0	1	0	0	4	4	NA	1	1	1	0	0	0	1	0	0	0	0	NA	0	0	3	2	1	1	0	1	0	0	0	0	0	0	0	0	0	1	1	2	0	3	5	1
1548	49187	96825	0.406050771474838	2	140.220001220703	1	0	1	0	0	4	4	NA	1	3	0	1	0	0	0	1	0	0	1	0	0	0	3	2	1	1	0	1	0	0	0	1	1	0	0	1	0	1	0	3	1	2	0	1
1549	49189	20111	0.317448765039444	2	28.7487831115723	1	0	1	0	0	3	2	NA	0	3	1	0	0	0	1	0	0	0	1	0	0	1	5	2	1	1	0	1	0	1	0	0	0	0	0	0	0	1	0	2	0	4	2	0
1550	49191	21234	0.585143983364105	3	95.9697799682617	1	0	0	1	0	NA	NA	NA	1	1	1	0	0	0	0	1	0	0	1	0	0	0	3	1	1	1	0	1	0	0	0	0	0	0	0	1	0	0	0	0	0	2	1	1
1551	49192	2186	3.24624156951904	3	79.0591659545898	1	0	0	1	0	NA	NA	NA	0	1	0	1	0	0	0	0	1	0	1	0	0	1	1	1	1	1	0	1	0	0	0	0	0	0	0	0	0	0	0	0	0	3	1	1
1552	49193	93313	0.572590708732605	2	55.6199989318848	0	0	1	0	0	3	3	NA	1	3	0	1	0	0	0	0	1	0	0	NA	3	0	3	0	1	1	0	1	0	0	0	0	1	1	0	0	0	0	0	2	0	4	0	0
1553	49197	23434	0.661364734172821	3	60.0499992370605	1	0	0	1	0	NA	NA	NA	1	1	1	0	0	0	0	1	0	0	1	0	0	1	3	1	0	1	0	1	0	0	0	0	0	0	0	0	0	0	0	0	1	4	2	1
1554	49221	32217	0.33343642950058	2	92.4700012207031	1	0	1	0	0	4	4	NA	1	3	0	1	0	0	1	0	0	0	0	NA	3	1	3	0	0	2	1	1	0	0	0	0	0	0	0	0	0	1	0	1	0	3	5	0
1555	49237	95340	0.368246287107468	2	115.699996948242	1	0	1	0	0	4	4	NA	1	2	1	0	0	0	0	0	1	0	1	0	1	1	4	3	0	1	0	1	1	1	1	1	1	1	1	1	0	1	0	8	1	2	5	1
1556	49265	33614	0.428022176027298	2	50.9000015258789	0	0	1	0	0	4	4	NA	1	3	1	0	0	0	0	1	0	0	0	NA	0	1	3	2	2	2	0	1	0	0	0	0	0	0	0	0	0	0	0	0	0	2	2	1
1557	49266	64130	0.300630539655685	3	51.0499992370605	1	0	0	1	0	NA	NA	NA	1	2	0	1	0	0	1	0	0	0	1	0	0	1	3	1	0	0	0	1	0	0	0	0	0	0	0	0	0	0	0	0	1	1	0	1
1558	49283	94025	0.976090013980865	4	76.0500030517578	0	0	0	0	1	NA	3	3	1	3	0	1	0	0	0	0	1	0	0	NA	0	1	3	1	2	1	0	1	0	0	1	0	0	0	1	1	0	0	0	2	0	2	2	1
1559	49291	85718	0.556932508945465	4	46.2000007629395	1	0	0	0	1	NA	3	4	1	2	0	0	1	0	1	0	0	0	0	NA	0	1	2	2	1	1	0	1	0	0	0	0	1	0	0	1	1	0	0	2	0	2	5	1
1560	49301	90031	0.625011742115021	4	34.5999984741211	1	0	0	0	1	NA	4	4	1	2	1	0	0	0	0	0	1	0	1	0	0	1	2	0	0	0	0	0	0	0	0	0	0	0	0	0	0	0	0	0	0	2	0	0
1561	49302	34743	0.404887974262238	2	23.6499996185303	1	0	1	0	0	2	3	NA	1	1	0	1	0	0	1	0	0	0	1	0	0	1	3	0	2	2	0	0	0	0	0	0	0	0	0	0	0	0	0	0	0	3	0	0
1562	49304	30233	0.263617724180222	3	74.5199966430664	1	0	0	1	0	NA	NA	NA	1	3	1	0	0	0	0	1	0	0	1	0	0	0	3	1	1	2	0	1	0	0	0	0	0	0	0	0	0	0	0	0	0	1	2	1
1563	49305	33076	1.09140205383301	4	25.6299991607666	1	0	0	0	1	NA	2	3	1	1	0	0	1	0	1	0	0	0	1	0	0	0	2	1	1	2	0	1	0	0	0	0	0	1	0	0	0	1	0	2	1	1	4	0
1564	49316	95503	0.823767423629761	4	28.3703327178955	1	0	0	0	1	NA	4	3	1	3	1	0	0	0	1	0	0	0	0	NA	0	1	5	2	1	2	1	1	0	1	1	1	0	1	1	1	0	1	1	7	1	3	0	1
1565	49318	95051	0.347673684358597	4	30.3999996185303	1	0	0	0	1	NA	3	3	0	4	0	1	0	0	0	0	1	0	1	0	0	0	1	1	1	1	0	1	0	0	0	0	0	0	1	0	0	0	0	1	0	2	5	0
1566	49321	10025	1.97023046016693	2	106.569999694824	1	0	1	0	0	4	4	NA	0	2	0	1	0	0	0	0	1	0	1	0	0	1	4	2	1	2	0	1	0	0	0	0	0	0	0	1	0	0	0	0	0	2	0	0
1567	49322	96786	2.06619668006897	4	29.9589996337891	1	0	0	0	1	NA	2	2	1	1	1	0	0	0	0	1	0	0	1	0	0	0	3	2	0	1	0	1	0	0	0	0	0	0	0	0	0	0	0	0	0	3	5	1
1568	49323	91801	1.53476941585541	4	82	1	0	0	0	1	NA	4	4	0	3	1	0	0	0	0	1	0	0	1	0	0	1	4	1	0	0	0	0	0	0	0	0	0	0	0	0	0	0	0	0	0	2	0	1
1569	49324	93230	0.758444547653198	2	65.620002746582	1	0	1	0	0	4	4	NA	1	1	0	1	0	0	1	0	0	0	1	0	0	0	3	1	1	1	0	0	0	0	0	0	0	0	0	0	0	0	0	0	0	2	2	1
1570	49326	55110	0.837501287460327	3	32.2799987792969	1	0	0	1	0	NA	NA	NA	1	1	1	0	0	0	0	0	1	0	1	0	0	1	3	0	1	1	0	0	0	0	0	0	0	0	0	0	0	0	0	0	1	3	1	1
1571	49328	60651	0.523359000682831	2	36.5	1	0	1	0	0	4	4	NA	1	2	1	0	0	0	1	0	0	0	1	0	1	1	3	1	0	0	0	1	0	0	0	0	0	0	0	0	0	0	0	0	0	2	2	1
1572	49329	30315	0.457278102636337	3	17.2700004577637	1	0	0	1	0	NA	NA	NA	0	3	0	1	0	0	1	0	0	0	1	0	2	0	3	1	0	2	1	0	0	0	0	0	0	0	1	0	0	1	0	2	1	2	4	0
1573	49339	60018	0.451769262552261	4	138.327789306641	1	0	0	0	1	NA	3	3	1	3	0	1	0	0	0	0	1	0	1	0	0	1	1	2	2	2	0	1	0	0	0	0	0	0	0	1	0	0	0	0	0	2	5	0
1574	49345	17103	0.837501287460327	3	41.5192832946777	1	0	0	1	0	NA	NA	NA	1	1	1	0	0	0	0	0	1	0	1	0	0	1	3	2	1	1	0	1	0	0	0	0	0	0	0	0	0	0	0	0	0	1	4	1
1575	49352	91706	0.523359000682831	2	56.3300018310547	1	0	1	0	0	2	3	NA	1	2	1	0	0	0	1	0	0	0	1	0	0	0	4	0	0	1	0	0	0	0	0	0	0	0	0	0	0	0	0	0	0	2	2	1
1576	49353	95341	0.4334916472435	3	67.870002746582	1	0	0	1	0	NA	NA	NA	1	2	0	1	0	0	0	1	0	0	1	0	0	1	3	2	2	2	0	1	0	0	0	0	0	0	0	0	0	1	0	1	0	3	5	1
1577	49358	95823	1.75113070011139	2	596.320007324219	1	0	1	0	0	4	4	NA	0	1	1	0	0	0	1	0	0	0	0	NA	0	0	3	2	0	0	1	1	0	0	0	0	0	0	0	0	0	0	0	0	0	5	0	1
1578	49361	61282	2.25129914283752	3	58.2439994812012	1	0	0	1	0	NA	NA	NA	0	1	1	0	0	0	1	0	0	0	0	NA	0	0	4	1	0	0	0	0	0	0	0	0	0	0	0	0	0	0	0	0	0	2	2	1
1579	49363	33764	0.39524644613266	2	42.8800010681152	1	0	1	0	0	3	2	NA	1	1	1	0	0	0	0	1	0	0	1	0	0	1	4	2	1	1	0	1	0	0	0	0	0	0	0	1	0	1	0	1	1	3	0	0
1580	49365	68134	1.94933891296387	2	42.8699989318848	0	0	1	0	0	4	4	NA	0	3	1	0	0	0	0	0	1	0	0	NA	0	1	5	2	1	2	1	1	0	0	1	0	0	1	0	1	0	0	0	2	0	3	2	1
1581	49366	2136	0.51684308052063	3	19.7000007629395	1	0	0	1	0	NA	NA	NA	0	3	0	0	1	0	1	0	0	0	1	0	0	0	2	1	0	0	0	1	0	0	0	0	0	0	0	0	0	0	0	0	0	1	1	1
1582	49367	29477	0.377146273851395	3	46.8800010681152	1	0	0	1	0	NA	NA	NA	1	2	1	0	0	0	1	0	0	0	1	0	0	1	4	2	1	2	0	1	0	0	0	0	0	0	0	1	0	1	0	1	0	2	0	1
1583	49372	95129	5.18880319595337	4	39.5615501403809	1	0	0	0	1	NA	2	2	1	1	1	0	0	0	0	0	0	1	1	0	0	0	3	0	1	1	0	0	0	0	0	0	0	0	0	0	0	0	0	0	0	1	1	0
1584	49374	63033	0.650352120399475	3	53.4300003051758	1	0	0	1	0	NA	NA	NA	1	1	1	0	0	0	1	0	0	0	1	0	0	0	3	0	0	0	0	0	0	0	0	0	0	0	0	0	0	0	0	0	1	5	2	0
1585	49376	21224	1.44992291927338	2	84.3300018310547	1	0	1	0	0	3	3	NA	0	1	1	0	0	0	0	1	0	0	1	0	1	0	4	1	0	2	0	0	0	0	0	0	0	0	0	0	0	0	0	0	0	4	2	0
1586	49383	43215	0.823767423629761	4	729.795349121094	1	0	0	0	1	NA	3	4	1	3	0	1	0	0	1	0	0	0	0	NA	1	1	4	1	1	2	0	1	0	0	0	0	0	0	0	0	0	0	0	0	0	1	3	1
1587	49387	76133	0.650352120399475	3	45.7999992370605	1	0	0	1	0	NA	NA	NA	1	1	0	1	0	0	1	0	0	0	1	0	1	0	3	2	0	1	0	0	0	0	0	0	0	0	0	0	0	0	0	0	0	2	3	1
1588	49396	23223	0.837501287460327	3	161.649993896484	1	0	0	1	0	NA	NA	NA	1	1	1	0	0	0	0	0	1	0	1	0	0	0	5	2	2	2	0	1	0	0	0	0	0	0	1	0	0	1	0	2	1	4	4	1
1589	49402	71409	0.4334916472435	3	90.0999984741211	1	0	0	1	0	NA	NA	NA	1	2	0	1	0	0	0	1	0	0	1	0	0	0	3	2	1	1	0	1	0	0	0	0	0	0	0	0	0	0	0	0	0	1	0	1
1590	49403	44146	0.727116405963898	3	78.2570495605469	1	0	0	1	0	NA	NA	NA	1	3	0	1	0	0	0	0	1	0	0	NA	0	1	2	2	1	1	0	1	0	0	0	0	0	0	0	0	0	0	0	0	0	3	5	1
1591	49404	20853	0.457701951265335	3	66.9800033569336	1	0	0	1	0	NA	NA	NA	1	3	1	0	0	0	0	1	0	0	0	NA	0	0	5	3	3	3	0	1	0	0	0	0	0	0	0	1	0	0	0	0	0	4	3	0
1592	49406	77047	0.426273345947266	3	76.1999969482422	1	0	0	1	0	NA	NA	NA	1	2	1	0	0	0	1	0	0	0	1	0	1	1	3	1	1	1	0	0	0	0	0	0	0	0	0	0	0	0	0	0	0	3	0	0
1593	49420	10466	0.638183057308197	3	33.5200004577637	1	0	0	1	0	NA	NA	NA	1	3	0	0	1	0	1	0	0	0	0	NA	0	1	1	0	1	1	0	1	0	0	0	0	0	0	0	0	0	0	0	0	0	2	2	1
1594	49421	92057	0.585143983364105	3	56.9500007629395	1	0	0	1	0	NA	NA	NA	1	1	0	0	1	0	0	1	0	0	1	0	0	0	3	2	1	1	0	1	0	0	0	0	0	0	0	0	0	0	0	0	0	3	4	1
1595	49424	60640	0.275302588939667	4	37.7200012207031	1	0	0	0	1	NA	3	3	0	3	0	0	1	0	0	0	1	0	1	0	1	1	1	2	0	1	0	1	0	0	0	0	1	1	0	0	0	0	1	3	0	3	5	1
1596	49428	53704	0.182550564408302	2	29.8390502929688	1	0	1	0	0	2	2	NA	1	4	0	1	0	0	0	0	1	0	1	0	0	0	3	0	0	1	0	1	0	0	0	0	0	0	0	0	0	0	0	0	0	5	0	0
1597	49434	11692	1.31861400604248	3	157.970001220703	1	0	0	1	0	NA	NA	NA	0	1	1	0	0	0	0	1	0	0	1	0	3	1	1	1	1	1	0	0	0	0	0	0	0	0	0	0	0	0	0	0	0	3	0	1
1598	49439	29464	0.528071999549866	4	28.0812168121338	1	0	0	0	1	NA	4	4	1	3	0	1	0	0	1	0	0	0	0	NA	0	1	3	2	2	2	1	0	0	0	0	0	0	0	0	0	0	0	0	0	0	4	5	1
1599	49444	32209	0.849893987178802	3	33.0200004577637	1	0	0	1	0	NA	NA	NA	0	2	0	1	0	0	1	0	0	0	1	0	0	1	3	2	2	2	0	1	0	0	1	0	0	0	0	1	0	0	0	1	1	4	3	0
1600	49446	84651	0.537447392940521	2	81.379997253418	1	0	1	0	0	4	4	NA	1	2	0	1	0	0	1	0	0	0	0	NA	0	1	3	2	1	1	0	1	0	0	0	0	0	0	0	0	0	1	0	1	0	4	5	1
1601	49454	93727	0.63330215215683	4	16.1800003051758	1	0	0	0	1	NA	1	1	1	1	1	0	0	0	0	1	0	0	1	0	0	0	3	1	0	0	0	0	0	0	0	0	0	0	0	0	0	0	0	0	0	4	0	0
1602	49459	30297	1.34623599052429	3	127.069999694824	1	0	0	1	0	NA	NA	NA	1	0	1	0	0	0	1	0	0	0	1	0	0	0	1	1	1	1	0	0	0	0	0	0	0	0	0	0	0	1	0	1	0	2	3	0
1603	49461	29607	0.276082813739777	2	55.5	1	0	1	0	0	4	3	NA	1	3	0	0	1	0	0	1	0	0	1	0	0	1	2	3	2	2	0	1	0	0	0	0	0	0	0	1	0	1	0	1	0	3	1	1
1604	49484	45219	0.914471328258514	3	45.4799995422363	1	0	0	1	0	NA	NA	NA	0	1	1	0	0	0	1	0	0	0	1	0	0	0	3	2	1	1	0	1	0	0	0	0	0	0	0	1	0	0	0	0	1	1	1	1
1605	49485	95832	0.461825251579285	3	15.1700000762939	1	0	0	1	0	NA	NA	NA	1	2	1	0	0	0	1	0	0	0	1	0	0	1	5	2	2	3	1	1	0	1	1	1	0	1	0	1	1	1	1	7	0	2	5	0
1606	49494	49203	0.837501287460327	3	85.9499969482422	1	0	0	1	0	NA	NA	NA	1	1	1	0	0	0	0	0	1	0	1	0	0	1	3	1	1	1	0	1	0	0	0	0	0	0	1	1	1	1	0	3	0	3	1	1
1607	49495	75054	0.994930386543274	4	233.100006103516	1	0	0	0	1	NA	4	4	1	3	0	1	0	0	1	0	0	0	0	NA	0	1	3	1	2	2	0	1	0	0	0	0	0	1	1	0	0	0	0	2	0	2	2	1
1608	49498	4843	1.48460924625397	2	93.9499969482422	1	0	1	0	0	1	1	NA	1	1	1	0	0	0	1	0	0	0	1	0	0	0	1	0	0	0	0	0	0	0	0	0	0	0	0	0	0	0	0	0	0	3	0	1
1609	49500	29206	1.16664683818817	3	45.6699981689453	1	0	0	1	0	NA	NA	NA	0	1	1	0	0	0	0	1	0	0	1	0	2	1	3	3	1	2	1	1	0	0	1	0	0	1	1	0	1	1	1	6	0	4	1	1
1610	49528	29169	1.82521021366119	2	62.4000015258789	1	0	1	0	0	2	2	NA	0	1	1	0	0	0	0	1	0	0	1	0	0	0	3	0	0	0	0	0	0	0	0	0	0	0	0	0	0	0	0	0	0	3	5	0
1611	49529	11801	0.26357838511467	4	25.1499996185303	1	0	0	0	1	NA	2	2	1	3	1	0	0	0	0	1	0	0	1	0	0	0	3	0	1	2	0	0	0	0	0	0	0	0	0	0	0	0	0	0	0	3	0	0
1612	49533	91402	2.14659667015076	2	18.0799999237061	1	0	1	0	0	3	1	NA	0	1	1	0	0	0	1	0	0	0	1	0	0	1	5	2	1	2	0	1	0	0	0	0	0	0	0	0	0	0	0	0	0	3	1	1
1613	49535	32818	1.16664683818817	3	49.3986167907715	1	0	0	1	0	NA	NA	NA	0	1	1	0	0	0	0	1	0	0	1	0	0	0	1	1	0	0	1	0	0	0	0	0	0	0	0	0	0	0	0	0	0	3	0	1
1614	49536	11550	1.31861400604248	3	445.669494628906	1	0	0	1	0	NA	NA	NA	0	1	1	0	0	0	0	1	0	0	1	0	0	1	1	3	0	0	0	1	0	0	0	0	0	0	0	1	0	0	0	0	0	3	2	0
1615	49542	28217	0.823767423629761	4	22.1499996185303	1	0	0	0	1	NA	4	4	1	3	0	0	1	0	1	0	0	0	0	NA	0	1	4	2	2	2	0	1	0	1	0	0	0	0	0	1	0	0	0	1	0	2	5	1
1616	49543	80951	0.171229347586632	2	55.7799987792969	1	0	1	0	0	4	4	NA	1	3	1	0	0	0	1	0	0	0	1	0	0	1	1	1	0	0	1	1	0	0	0	0	0	0	0	1	0	1	1	2	0	1	5	0
1617	49552	20707	1.2966570854187	3	19.9200000762939	1	0	0	1	0	NA	NA	NA	0	1	1	0	0	0	1	0	0	0	1	0	0	1	4	2	2	2	0	0	0	0	0	0	0	0	0	0	0	0	0	0	0	4	0	0
1618	49561	46214	1.34623599052429	3	18.6700000762939	1	0	0	1	0	NA	NA	NA	1	0	1	0	0	0	1	0	0	0	1	0	2	0	3	2	2	3	1	0	1	1	0	0	1	0	1	1	1	0	1	6	1	2	2	1
1619	49562	10030	1.70392191410065	2	48.326000213623	1	0	1	0	0	4	4	NA	1	0	1	0	0	0	1	0	0	0	1	0	1	1	3	2	2	2	1	1	0	0	0	0	1	0	0	0	0	0	0	1	0	3	5	1
1620	49565	44112	0.485676199197769	3	64.5	1	0	0	1	0	NA	NA	NA	1	2	1	0	0	0	0	0	1	0	1	0	1	0	3	2	1	1	0	1	0	0	0	0	0	0	0	0	0	0	0	0	1	4	2	0
1621	49569	90047	0.411737412214279	2	65.9186630249023	1	0	1	0	0	4	4	NA	1	3	1	0	0	0	0	1	0	0	1	0	0	1	4	1	3	2	0	0	0	0	0	0	0	0	0	0	0	0	0	0	0	3	3	0
1622	49571	91911	1.34623599052429	3	48.0329513549805	1	0	0	1	0	NA	NA	NA	1	0	1	0	0	0	1	0	0	0	1	0	0	0	3	3	0	0	0	1	0	0	0	0	0	0	1	1	0	0	0	1	0	2	1	1
1623	49577	87524	1.01814544200897	2	59.4705505371094	0	0	1	0	0	3	4	NA	1	1	1	0	0	0	0	1	0	0	0	NA	0	0	2	2	2	0	0	0	0	0	0	0	0	0	0	0	0	0	0	0	0	3	1	1
1624	49578	75070	0.740981161594391	3	47.7299995422363	1	0	0	1	0	NA	NA	NA	1	1	0	0	1	0	0	0	1	0	1	0	1	0	2	2	1	1	0	1	0	0	0	0	0	0	0	0	0	1	0	1	0	5	2	0
1625	49579	94030	0.26357838511467	4	17.8199996948242	1	0	0	0	1	NA	4	4	1	3	0	1	0	0	0	0	1	0	1	0	0	0	3	0	1	2	0	0	0	0	0	0	0	0	0	0	0	0	1	1	1	3	2	1
1626	49584	98504	0.339714229106903	4	36.3499984741211	0	0	0	0	1	NA	3	2	1	3	0	1	0	0	1	0	0	0	0	NA	0	1	5	2	2	2	0	1	0	0	0	0	0	0	0	0	0	0	0	0	0	2	2	1
1627	49590	33415	6.60786056518555	3	31.9799995422363	1	0	0	1	0	NA	NA	NA	0	0	1	0	0	0	1	0	0	0	0	NA	0	1	5	0	3	2	0	0	0	0	0	0	0	0	0	0	0	0	0	0	0	5	2	0
1628	49593	92264	1.00278186798096	2	41.7799987792969	0	0	1	0	0	4	4	NA	1	1	1	0	0	0	0	1	0	0	0	NA	3	1	3	0	1	3	0	0	0	0	0	0	0	0	0	0	0	0	0	0	0	2	5	0
1629	49615	28390	2.38819527626038	3	44.8300018310547	1	0	0	1	0	NA	NA	NA	0	0	1	0	0	0	NA	NA	NA	NA	1	0	0	0	5	1	0	1	1	0	0	0	1	1	0	1	1	0	0	0	1	5	0	1	0	0
1630	49620	90022	0.690208077430725	2	27.0699996948242	1	0	1	0	0	2	3	NA	0	1	1	0	0	0	1	0	0	0	1	0	0	1	3	2	1	2	0	0	0	0	0	0	0	0	0	0	0	0	0	0	0	2	5	1
1631	49622	10453	0.781527101993561	2	58.873664855957	0	0	1	0	0	3	3	NA	1	2	1	0	0	0	1	0	0	0	0	NA	1	0	4	2	1	0	0	1	0	0	0	0	0	0	1	0	0	0	0	1	0	2	2	0
1632	49623	73110	0.271925896406174	2	61.6500015258789	1	0	1	0	0	3	3	NA	1	2	1	0	0	0	0	0	1	0	1	0	0	0	4	1	1	1	0	1	0	0	0	0	0	0	0	0	0	0	0	0	0	2	2	0
1633	49627	44118	0.260555624961853	3	33.2799987792969	1	0	0	1	0	NA	NA	NA	1	4	0	1	0	0	1	0	0	0	1	0	0	0	5	0	1	0	0	1	0	0	0	0	0	0	0	1	0	0	0	0	0	1	0	1
1634	49629	33462	3.31424283981323	3	39.4828338623047	1	0	0	1	0	NA	NA	NA	1	0	1	0	0	0	1	0	0	0	0	NA	0	1	2	1	1	1	0	1	0	0	0	0	0	0	0	0	0	0	0	0	0	5	0	0
1635	49632	20721	2.37475824356079	3	48.46728515625	1	0	0	1	0	NA	NA	NA	0	0	1	0	0	0	1	0	0	0	1	0	0	0	3	0	1	1	0	1	0	0	0	0	0	0	0	0	0	0	0	0	0	3	5	0
1636	49638	20110	0.774412095546722	3	57.4199981689453	1	0	0	1	0	NA	NA	NA	1	2	0	1	0	0	0	0	0	1	1	0	0	1	4	0	2	2	0	1	0	0	0	0	0	0	0	0	0	0	0	0	1	2	1	1
1637	49642	92620	0.441762447357178	4	16	1	0	0	0	1	NA	3	3	1	3	0	1	0	0	0	1	0	0	1	0	0	0	3	0	0	0	0	1	0	0	0	0	0	0	0	0	0	0	0	0	0	3	0	0
1638	49647	84104	0.672681033611298	4	16.1700000762939	1	0	0	0	1	NA	3	2	0	2	0	0	1	0	1	0	0	0	1	0	1	1	3	3	1	2	0	0	0	0	0	0	0	0	0	0	0	0	0	0	1	1	4	1
1639	49652	23320	1.2966570854187	3	66.4700012207031	1	0	0	1	0	NA	NA	NA	0	1	0	1	0	0	1	0	0	0	1	0	0	1	3	2	2	1	0	1	0	0	0	0	0	0	0	0	0	0	0	0	0	5	2	1
1640	49657	90405	0.539198219776154	4	15.4300003051758	1	0	0	0	1	NA	4	4	1	3	0	1	0	0	1	0	0	0	0	NA	0	0	3	2	1	1	0	1	0	0	0	0	0	0	0	0	0	0	0	0	0	4	0	0
1641	49664	93274	1.27934563159943	2	33.6800003051758	1	0	1	0	0	3	3	NA	1	0	1	0	0	0	1	0	0	0	1	0	0	0	3	0	1	1	0	0	0	0	0	0	0	0	0	0	0	0	0	0	0	3	0	0
1642	49666	38128	0.650352120399475	3	63.9199485778809	1	0	0	1	0	NA	NA	NA	1	1	1	0	0	0	1	0	0	0	1	0	0	1	2	1	1	2	0	0	0	0	0	0	0	0	0	0	0	0	0	0	0	4	2	1
1643	49669	22309	1.40741050243378	2	43.5200004577637	0	0	1	0	0	4	4	NA	0	3	1	0	0	0	1	0	0	0	0	NA	1	1	3	3	1	1	1	1	0	0	1	0	0	1	1	1	0	0	0	3	1	4	5	0
1644	49678	95328	0.345633208751678	2	54.5499992370605	1	0	1	0	0	2	3	NA	1	2	1	0	0	0	1	0	0	0	1	0	0	0	3	2	1	1	0	1	0	0	0	0	0	0	0	1	0	1	0	1	0	3	0	1
1645	49684	94521	0.500886619091034	2	17.9200000762939	1	0	1	0	0	3	3	NA	1	1	0	1	0	0	1	0	0	0	1	0	2	0	3	2	1	2	1	0	0	0	0	0	0	0	0	0	0	0	0	0	0	2	4	1
1646	49685	12345	1.29553651809692	4	26.6800003051758	1	0	0	0	1	NA	1	2	1	1	1	0	0	0	1	0	0	0	0	NA	3	0	3	0	1	0	0	0	0	0	0	0	0	0	0	0	0	1	1	2	0	4	3	0
1647	49691	27407	2.68409419059753	3	33.1300010681152	1	0	0	1	0	NA	NA	NA	0	0	1	0	0	0	1	0	0	0	1	0	2	1	3	2	2	1	0	0	0	0	0	0	0	0	0	0	0	0	0	0	0	1	3	0
1648	49692	20601	0.260555624961853	3	40.0800018310547	1	0	0	1	0	NA	NA	NA	1	4	0	1	0	0	1	0	0	0	1	0	2	1	2	1	1	2	1	1	0	0	1	1	1	1	1	1	0	0	1	6	0	3	5	1
1649	49696	37043	1.34623599052429	3	29.546049118042	1	0	0	1	0	NA	NA	NA	1	0	1	0	0	0	1	0	0	0	1	0	1	1	5	1	1	1	0	1	0	0	0	0	0	0	0	1	0	0	0	0	0	1	4	1
1650	49697	46368	0.237559974193573	2	39.938549041748	1	0	1	0	0	4	4	NA	1	2	0	0	1	0	0	0	1	0	1	0	0	0	5	0	0	0	0	1	0	0	0	0	0	0	0	0	0	0	0	0	0	1	0	1
1651	49699	90006	0.954754531383514	2	38.4632835388184	1	0	1	0	0	4	4	NA	1	1	1	0	0	0	1	0	0	0	1	0	1	0	3	2	1	1	1	1	0	0	0	0	0	1	0	1	0	0	0	1	0	1	3	1
1652	49708	24112	0.837501287460327	3	49.5658340454102	1	0	0	1	0	NA	NA	NA	1	1	1	0	0	0	0	0	1	0	1	0	0	0	3	3	2	3	0	0	0	0	0	0	0	0	0	0	0	0	0	0	0	5	0	0
1653	49717	30458	0.914471328258514	3	27.9699993133545	1	0	0	1	0	NA	NA	NA	0	1	0	0	1	0	1	0	0	0	1	0	0	0	3	0	0	0	0	0	0	0	0	0	0	0	0	0	0	1	0	1	0	5	0	0
1654	49718	91731	1.93718993663788	2	57.6800003051758	0	0	1	0	0	3	4	NA	1	0	1	0	0	0	1	0	0	0	1	0	1	0	2	2	2	1	0	0	1	0	0	0	0	0	0	1	1	1	1	4	0	2	3	0
1655	49728	46970	0.650352120399475	3	38.4741172790527	1	0	0	1	0	NA	NA	NA	1	1	1	0	0	0	1	0	0	0	1	0	0	0	3	1	0	0	0	1	0	0	0	0	0	0	0	1	0	0	0	0	1	3	4	1
1656	49729	67213	0.524920165538788	2	57.9700012207031	1	0	1	0	0	2	2	NA	1	2	1	0	0	0	1	0	0	0	1	0	0	0	3	2	0	0	0	1	0	0	1	0	0	0	0	1	0	0	0	1	1	5	1	0
1657	49741	76133	2.72954535484314	3	65.879997253418	1	0	0	1	0	NA	NA	NA	0	0	1	0	0	0	0	1	0	0	1	0	0	0	3	2	0	0	0	1	0	0	0	0	0	1	0	1	0	0	0	1	0	2	0	1
1658	49743	31605	0.377146273851395	3	43.1500015258789	1	0	0	1	0	NA	NA	NA	1	2	1	0	0	0	1	0	0	0	1	0	0	0	3	0	2	1	0	1	0	0	0	0	0	0	0	0	0	0	0	0	0	3	0	0
1659	49745	53182	0.271925896406174	2	76.1800003051758	1	0	1	0	0	3	3	NA	1	2	1	0	0	0	0	0	1	0	1	0	0	0	3	0	0	1	0	1	0	0	0	0	0	0	0	1	0	0	0	0	0	3	0	0
1660	49746	30180	1.66979122161865	3	77.75	1	0	0	1	0	NA	NA	NA	0	1	1	0	0	0	0	0	1	0	1	0	0	1	3	2	2	2	0	1	0	0	0	0	0	0	0	1	0	0	0	0	0	4	3	1
1661	49754	84044	0.507048308849335	2	47.5800018310547	1	0	1	0	0	4	4	NA	1	1	1	0	0	0	1	0	0	0	1	0	1	1	2	2	1	1	0	1	0	0	0	0	0	0	0	0	0	1	0	1	0	3	0	1
1662	49758	70808	0.523359000682831	2	65.5	1	0	1	0	0	4	4	NA	1	2	1	0	0	0	1	0	0	0	1	0	0	0	3	1	3	3	0	1	0	0	0	0	0	0	0	1	0	1	0	1	0	2	0	0
1663	49793	38109	0.837501287460327	3	531.929992675781	1	0	0	1	0	NA	NA	NA	1	1	1	0	0	0	0	0	1	0	1	0	3	1	5	2	3	3	0	1	0	0	0	0	0	0	0	0	0	0	0	0	0	5	0	1
1664	49799	74136	0.426273345947266	3	33.1199989318848	1	0	0	1	0	NA	NA	NA	1	2	0	1	0	0	1	0	0	0	1	0	1	1	3	2	1	1	0	1	0	0	0	0	0	0	0	1	0	0	0	0	0	2	0	1
1665	49800	87105	0.976495802402496	2	60.9300003051758	1	0	1	0	0	1	1	NA	1	1	1	0	0	0	0	0	1	0	1	0	0	0	3	1	1	1	0	1	0	0	0	0	0	0	0	1	1	0	1	2	0	2	0	0
1666	49802	95630	0.345633208751678	2	16.9200000762939	1	0	1	0	0	3	2	NA	1	2	0	1	0	0	1	0	0	0	1	0	1	1	5	2	1	1	0	1	0	0	1	0	0	0	1	0	0	0	0	2	0	3	1	1
1667	49808	23890	0.4334916472435	3	43.0299987792969	1	0	0	1	0	NA	NA	NA	1	2	1	0	0	0	0	1	0	0	1	0	0	1	3	2	1	1	0	1	0	0	0	0	0	0	0	1	0	0	0	0	0	2	4	1
1668	49816	90220	0.21120485663414	2	42.3182182312012	1	0	1	0	0	3	3	NA	1	2	1	0	0	0	1	0	0	0	1	0	0	0	4	2	1	1	0	1	0	0	0	0	0	0	1	1	0	1	0	2	1	2	1	1
1669	49820	10475	1.0494247674942	3	59.3412818908691	1	0	0	1	0	NA	NA	NA	1	2	0	1	0	0	1	0	0	0	0	NA	0	1	5	1	1	0	0	1	0	0	0	0	0	0	0	1	0	0	0	0	0	1	0	1
1670	49821	39056	0.4334916472435	3	63.6199989318848	1	0	0	1	0	NA	NA	NA	1	2	1	0	0	0	0	0	1	0	1	0	0	0	2	1	0	0	0	0	0	0	0	0	0	0	0	0	0	0	0	0	0	3	0	1
1671	49822	32206	1.66979122161865	3	77.5199966430664	1	0	0	1	0	NA	NA	NA	0	1	1	0	0	0	0	0	1	0	1	0	0	1	3	2	1	1	0	1	0	0	0	0	1	0	0	0	0	0	0	1	0	3	4	0
1672	49824	35750	0.263617724180222	3	30.4799995422363	1	0	0	1	0	NA	NA	NA	1	3	0	1	0	0	0	0	1	0	1	0	0	0	3	2	1	1	1	1	0	0	0	0	0	0	0	0	0	0	0	0	0	4	1	1
1673	49826	8854	0.327126204967499	3	48.065616607666	1	0	0	1	0	NA	NA	NA	1	2	0	1	0	0	1	0	0	0	1	0	0	0	5	0	1	1	0	1	0	0	0	0	0	0	0	0	0	0	0	0	0	2	5	1
1674	49827	10456	2.09231901168823	3	51.0299987792969	1	0	0	1	0	NA	NA	NA	0	2	1	0	0	0	1	0	0	0	0	NA	0	1	3	2	1	1	0	1	0	0	0	0	0	0	0	0	0	0	0	0	0	3	0	0
1675	49841	75215	1.2966570854187	3	86.25	1	0	0	1	0	NA	NA	NA	0	1	1	0	0	0	1	0	0	0	1	0	0	0	1	3	0	1	0	1	0	0	0	0	0	0	0	1	0	0	0	0	0	1	0	1
1676	49845	76048	0.4334916472435	3	44.3300018310547	1	0	0	1	0	NA	NA	NA	1	2	1	0	0	0	0	1	0	0	1	0	0	0	5	1	0	0	0	1	0	0	0	0	0	0	0	0	0	0	0	0	0	4	0	1
1677	49849	42420	2.37475824356079	3	17.4200000762939	1	0	0	1	0	NA	NA	NA	0	0	1	0	0	0	1	0	0	0	1	0	1	1	3	2	1	3	1	0	0	1	1	0	1	0	1	1	0	0	0	4	0	2	4	0
1678	49851	15212	1.31861400604248	3	72.1999969482422	1	0	0	1	0	NA	NA	NA	0	1	1	0	0	0	0	1	0	0	1	0	0	0	2	2	3	2	1	1	0	1	1	0	0	1	1	0	0	0	0	4	1	1	5	1
1679	49856	11226	0.648989677429199	3	46.5299987792969	1	0	0	1	0	NA	NA	NA	1	3	0	0	1	0	0	1	0	0	0	NA	0	1	3	2	2	2	0	1	0	0	0	0	0	0	0	0	0	0	1	1	0	3	5	0
1680	49857	48214	1.36903238296509	3	30.1800003051758	1	0	0	1	0	NA	NA	NA	1	0	1	0	0	0	0	1	0	0	1	0	0	1	4	2	1	1	1	1	0	0	0	0	0	0	0	1	0	0	0	0	0	4	4	0
1681	49858	35006	0.306987881660461	2	35.6199989318848	1	0	1	0	0	4	4	NA	1	1	1	0	0	0	1	0	0	0	1	0	0	1	3	2	1	2	1	0	0	1	1	0	1	1	1	1	0	0	0	5	0	3	5	1
1682	49874	93309	1.27934563159943	2	32.7999992370605	1	0	1	0	0	3	3	NA	1	0	1	0	0	0	1	0	0	0	1	0	0	0	3	1	0	0	0	0	0	0	0	0	0	0	0	0	0	0	0	0	0	4	1	0
1683	49876	22901	1.2966570854187	3	39.4323844909668	1	0	0	1	0	NA	NA	NA	0	1	1	0	0	0	1	0	0	0	1	0	0	1	2	2	1	1	0	1	0	0	0	0	0	0	1	0	0	0	0	1	0	2	1	1
1684	49877	27405	0.585143983364105	3	59.1879501342773	1	0	0	1	0	NA	NA	NA	1	1	1	0	0	0	0	1	0	0	1	0	0	0	4	0	0	0	0	1	0	0	0	0	0	0	0	0	0	0	0	0	0	2	5	0
1685	49881	60546	1.51841604709625	2	108.784164428711	0	0	1	0	0	4	4	NA	1	1	0	1	0	0	0	1	0	0	0	NA	0	0	4	3	2	2	0	1	0	1	0	0	0	0	1	1	0	0	1	3	1	5	5	1
1686	49885	2920	1.00621485710144	2	68.6612167358398	0	0	1	0	0	4	4	NA	1	2	0	1	0	0	0	1	0	0	0	NA	0	1	3	2	1	2	1	1	0	0	0	1	1	1	0	1	0	1	0	4	0	2	5	1
1687	49886	56482	1.88031601905823	2	31.1000003814697	1	0	1	0	0	3	3	NA	0	2	1	0	0	0	1	0	0	0	0	NA	0	0	4	2	1	2	0	1	0	0	0	0	0	0	0	1	0	0	0	0	0	2	4	1
1688	49899	30141	1.36903238296509	3	58.4011650085449	1	0	0	1	0	NA	NA	NA	1	0	1	0	0	0	0	1	0	0	1	0	0	0	3	0	0	0	0	0	0	0	0	1	1	0	0	0	0	0	0	2	1	3	0	0
1689	49910	33805	0.661364734172821	3	63.6300010681152	1	0	0	1	0	NA	NA	NA	1	1	1	0	0	0	0	1	0	0	1	0	0	1	3	1	1	1	0	1	0	0	0	0	0	0	0	0	0	0	0	0	0	2	1	1
1690	49913	28025	0.751945614814758	3	62.5200004577637	1	0	0	1	0	NA	NA	NA	0	2	1	0	0	0	1	0	0	0	1	0	0	1	3	0	0	0	0	1	0	0	1	0	0	0	0	0	1	0	0	2	1	5	0	0
1691	49914	43228	1.30056738853455	3	66.5699996948242	1	0	0	1	0	NA	NA	NA	0	4	0	1	0	0	0	1	0	0	0	NA	0	0	1	2	2	2	0	1	0	0	0	0	0	0	0	0	0	0	0	0	0	2	3	0
1692	49915	11225	1.31861400604248	3	77.3499984741211	1	0	0	1	0	NA	NA	NA	0	1	0	1	0	0	0	1	0	0	1	0	0	1	3	1	0	0	0	1	0	0	0	0	0	1	1	1	0	0	0	2	1	4	0	1
1693	49918	18512	0.650352120399475	3	49.9545516967773	1	0	0	1	0	NA	NA	NA	1	1	1	0	0	0	1	0	0	0	1	0	0	0	4	0	1	1	0	0	0	0	0	0	0	0	0	1	0	0	0	0	0	4	0	1
1694	49919	30122	0.849893987178802	3	330.549987792969	1	0	0	1	0	NA	NA	NA	0	2	1	0	0	0	1	0	0	0	1	0	0	1	3	2	1	0	0	1	0	0	0	0	0	1	0	1	0	1	0	2	1	3	1	1
1695	49929	90806	0.377146273851395	3	41.9674987792969	1	0	0	1	0	NA	NA	NA	1	2	1	0	0	0	1	0	0	0	1	0	0	1	5	2	2	0	0	1	0	0	0	0	0	0	0	0	0	1	0	1	0	4	0	1
1696	49931	50265	0.638183057308197	3	133.899993896484	1	0	0	1	0	NA	NA	NA	1	3	1	0	0	0	1	0	0	0	0	NA	1	1	3	1	2	2	0	0	0	0	0	0	0	0	0	0	0	0	0	0	0	3	5	0
1697	49940	11225	0.45961982011795	3	47.3199996948242	1	0	0	1	0	NA	NA	NA	0	4	0	1	0	0	1	0	0	0	1	0	3	0	3	0	0	0	0	0	0	0	0	0	0	0	0	0	0	0	0	0	0	3	0	0
1698	49942	38127	0.661364734172821	3	41.7700004577637	1	0	0	1	0	NA	NA	NA	1	1	0	1	0	0	0	1	0	0	1	0	0	1	3	0	2	2	0	0	0	0	0	0	0	0	0	0	0	0	0	0	0	3	0	1
1699	49944	32839	1.14722013473511	3	51.9300003051758	1	0	0	1	0	NA	NA	NA	0	1	1	0	0	0	1	0	0	0	1	0	1	0	5	3	0	0	0	1	0	0	0	0	0	0	0	0	0	0	0	0	1	3	0	0
1700	49948	29116	0.426273345947266	3	41.2299995422363	1	0	0	1	0	NA	NA	NA	1	2	1	0	0	0	1	0	0	0	1	0	0	0	3	0	0	0	0	0	0	0	0	0	0	0	0	0	0	0	0	0	1	4	0	0
1701	49949	36089	0.548940300941467	3	131.199996948242	1	0	0	1	0	NA	NA	NA	1	2	1	0	0	0	0	0	1	0	1	0	0	0	1	2	1	1	0	1	0	0	0	1	0	0	0	0	0	0	0	1	0	4	3	0
1702	49950	48237	0.295352578163147	3	79.6698837280273	1	0	0	1	0	NA	NA	NA	1	3	0	1	0	0	0	0	1	0	1	0	0	0	2	2	1	1	0	1	0	0	0	0	0	0	0	0	0	0	0	0	0	3	1	1
1703	49952	28339	0.548940300941467	3	60.7000007629395	1	0	0	1	0	NA	NA	NA	1	2	1	0	0	0	0	0	1	0	1	0	0	0	1	0	2	2	0	1	0	0	0	0	0	0	0	0	0	0	0	0	0	5	1	1
1704	49953	11434	0.652313232421875	3	45.6500015258789	1	0	0	1	0	NA	NA	NA	1	4	0	1	0	0	0	1	0	0	0	NA	0	1	4	2	1	2	0	1	0	0	0	0	1	0	0	1	0	1	0	2	0	2	0	0
1705	49955	90019	0.519489943981171	3	33.3699989318848	1	0	0	1	0	NA	NA	NA	0	4	0	0	1	0	1	0	0	0	1	0	1	1	5	1	1	2	0	1	0	0	0	0	0	0	0	1	0	1	0	1	0	2	2	1
1706	49972	30349	0.771874606609344	3	44.9199981689453	1	0	0	1	0	NA	NA	NA	0	2	1	0	0	0	0	0	1	0	1	0	1	0	3	2	0	1	0	1	1	0	0	1	1	1	1	1	0	0	0	5	0	3	2	1
1707	49974	53704	1.06719517707825	3	179.371276855469	1	0	0	1	0	NA	NA	NA	1	2	1	0	0	0	0	0	1	0	0	NA	0	1	3	2	1	1	1	1	0	0	0	0	0	0	1	0	0	0	0	1	0	4	5	1
1708	49982	93535	0.968330025672913	3	53.2999992370605	1	0	0	1	0	NA	NA	NA	0	2	1	0	0	0	0	0	1	0	1	0	1	0	3	3	3	3	0	1	1	1	1	1	1	1	1	0	0	1	0	8	0	5	0	1
1709	49989	30260	0.370677500963211	3	19.8700008392334	1	0	0	1	0	NA	NA	NA	0	3	0	0	1	0	0	1	0	0	1	0	1	1	3	2	2	2	0	1	0	0	0	0	0	0	0	0	0	0	0	0	0	3	1	0
1710	49996	23851	1.53383922576904	3	70.3199996948242	1	0	0	1	0	NA	NA	NA	1	0	1	0	0	0	0	0	1	0	1	0	0	0	1	0	0	0	0	1	0	0	0	0	0	0	0	0	0	0	0	0	0	1	5	1
1711	49998	30152	0.5888671875	3	82.4800033569336	1	0	0	1	0	NA	NA	NA	0	3	0	0	1	0	0	0	1	0	1	0	0	0	3	3	1	2	1	1	0	0	0	0	1	0	1	1	0	0	0	2	0	3	0	1
1712	50009	23504	0.426273345947266	3	65.5800018310547	1	0	0	1	0	NA	NA	NA	1	2	1	0	0	0	1	0	0	0	1	0	1	1	3	2	1	1	1	1	0	0	1	0	0	0	0	0	0	0	0	1	1	2	3	1
1713	50012	42662	0.521292567253113	2	28.9869995117188	1	0	1	0	0	4	4	NA	1	1	1	0	0	0	0	1	0	0	1	0	0	1	5	0	1	1	0	0	0	0	0	0	0	0	0	0	0	0	0	0	0	2	0	1
1714	50013	92026	1.89296555519104	3	82.9800033569336	1	0	0	1	0	NA	NA	NA	0	0	0	1	0	0	1	0	0	0	1	0	0	0	3	1	1	1	0	1	0	0	0	0	0	0	0	1	0	0	0	0	0	3	0	1
1715	50020	37217	0.650352120399475	3	46.0499992370605	1	0	0	1	0	NA	NA	NA	1	1	1	0	0	0	1	0	0	0	1	0	0	1	4	1	1	1	0	1	0	0	0	1	0	0	0	0	0	1	0	2	1	2	1	1
1716	50022	80916	0.716523706912994	3	55.7799987792969	1	0	0	1	0	NA	NA	NA	1	1	0	1	0	0	0	1	0	0	1	0	0	1	4	1	1	2	0	1	0	0	0	0	0	0	0	1	0	0	0	0	0	2	0	0
1717	50025	11212	0.426273345947266	3	31.25	1	0	0	1	0	NA	NA	NA	1	2	1	0	0	0	1	0	0	0	1	0	0	1	5	2	1	1	1	0	1	1	1	0	1	1	1	1	1	0	0	7	0	3	4	1
1718	50028	19023	0.650352120399475	3	36.6800003051758	1	0	0	1	0	NA	NA	NA	1	1	1	0	0	0	1	0	0	0	1	0	1	1	5	1	1	0	0	0	0	0	1	0	0	0	1	1	1	1	0	4	1	2	3	1
1719	50036	50314	0.426273345947266	3	41.7700004577637	1	0	0	1	0	NA	NA	NA	1	2	0	1	0	0	1	0	0	0	1	0	3	1	3	2	1	1	1	1	0	0	1	1	1	1	1	1	1	1	0	7	0	3	1	1
1720	50041	11218	0.668981552124023	3	59.7681159973145	1	0	0	1	0	NA	NA	NA	0	4	1	0	0	0	0	0	1	0	1	0	0	1	2	2	1	1	1	1	0	0	0	0	0	1	1	0	0	0	0	2	0	2	2	1
1721	50049	31029	0.575400471687317	3	52.6699981689453	1	0	0	1	0	NA	NA	NA	1	1	0	0	1	0	1	0	0	0	1	0	0	1	5	2	1	2	1	0	1	1	1	0	0	0	0	0	0	0	1	4	0	4	5	0
1722	50069	31094	0.751945614814758	3	64.3000030517578	1	0	0	1	0	NA	NA	NA	0	2	1	0	0	0	1	0	0	0	1	0	3	0	3	3	0	1	0	1	1	0	1	1	1	1	1	0	0	0	0	6	0	5	0	1
1723	50070	43232	0.575400471687317	3	70.0500030517578	1	0	0	1	0	NA	NA	NA	1	1	1	0	0	0	1	0	0	0	1	0	0	0	3	0	0	0	0	0	0	0	0	0	0	0	0	0	0	0	0	0	0	3	0	1
1724	50074	7052	1.0494247674942	3	80.1699981689453	1	0	0	1	0	NA	NA	NA	1	2	0	1	0	0	1	0	0	0	0	NA	0	0	3	3	1	2	0	1	0	0	1	1	1	1	1	1	1	0	0	6	0	2	3	1
1725	50075	13760	0.426273345947266	3	49.8669509887695	1	0	0	1	0	NA	NA	NA	1	2	0	1	0	0	1	0	0	0	1	0	0	0	3	0	0	0	0	1	0	0	0	0	0	0	0	1	0	0	0	0	0	2	1	1
1726	50076	92104	0.613116800785065	2	23.5699996948242	1	0	1	0	0	3	4	NA	1	2	1	0	0	0	1	0	0	0	0	NA	0	1	3	3	2	3	0	0	0	0	0	0	0	0	0	0	0	0	0	0	0	1	0	1
1727	50077	90640	1.0005087852478	2	29.1551666259766	1	0	1	0	0	4	4	NA	0	2	1	0	0	0	0	1	0	0	1	0	0	0	4	1	1	1	0	1	0	0	1	0	0	0	0	0	0	0	0	1	0	3	0	1
1728	50078	93256	0.976495802402496	2	35.6699981689453	1	0	1	0	0	4	4	NA	1	1	1	0	0	0	0	1	0	0	1	0	0	1	3	1	1	1	0	1	0	0	0	0	0	0	0	0	0	0	0	0	0	2	1	1
1729	50081	37325	1.50060153007507	3	82.0999984741211	1	0	0	1	0	NA	NA	NA	0	2	1	0	0	0	0	1	0	0	1	0	0	0	1	1	1	1	0	0	0	0	0	0	0	0	0	0	0	0	0	0	0	4	5	0
1730	50083	33055	3.19218707084656	3	31.8689498901367	1	0	0	1	0	NA	NA	NA	0	1	1	0	0	0	1	0	0	0	0	NA	0	0	3	0	3	3	0	1	0	0	0	0	0	1	1	0	0	0	0	2	0	2	1	1
1731	50088	8021	0.259228110313416	3	125.680000305176	1	0	0	1	0	NA	NA	NA	1	3	1	0	0	0	1	0	0	0	1	0	3	1	3	2	0	1	1	1	0	0	0	0	0	1	1	1	1	1	1	5	1	2	5	1
1732	50091	31792	2.68409419059753	3	23.3799991607666	1	0	0	1	0	NA	NA	NA	0	0	0	0	1	0	1	0	0	0	1	0	0	1	3	0	3	0	0	0	0	0	0	0	0	1	0	0	0	0	0	1	0	5	0	0
1733	50092	93306	1.12615501880646	2	60	1	0	1	0	0	3	2	NA	0	1	1	0	0	0	1	0	0	0	1	0	0	0	3	1	1	1	0	1	0	0	0	0	0	0	0	0	0	0	0	0	1	4	1	0
1734	50096	92553	1.2966570854187	3	34.4000015258789	1	0	0	1	0	NA	NA	NA	0	1	0	1	0	0	1	0	0	0	1	0	0	0	2	0	1	1	0	0	0	0	0	0	0	0	0	0	0	0	0	0	0	3	0	0
1735	50097	31061	1.16664683818817	3	77.7300033569336	1	0	0	1	0	NA	NA	NA	0	1	1	0	0	0	0	1	0	0	1	0	0	0	3	0	0	0	0	0	0	0	0	0	0	0	0	0	0	0	0	0	0	3	5	0
1736	50102	2124	1.89296555519104	3	62.3300018310547	1	0	0	1	0	NA	NA	NA	0	0	1	0	0	0	1	0	0	0	1	0	0	1	4	0	2	2	0	0	0	1	0	0	0	1	0	1	0	0	0	2	0	4	0	1
1737	50105	40504	1.2966570854187	3	25.3500003814697	1	0	0	1	0	NA	NA	NA	0	1	1	0	0	0	1	0	0	0	1	0	0	1	3	2	1	1	0	0	0	0	0	0	1	0	0	0	0	0	0	1	0	2	0	0
1738	50106	32113	1.2966570854187	3	32.0800018310547	1	0	0	1	0	NA	NA	NA	0	1	1	0	0	0	1	0	0	0	1	0	1	1	3	1	1	1	0	0	0	0	0	0	0	0	0	0	0	0	0	0	0	3	1	0
1739	50110	30093	0.837501287460327	3	61.6800003051758	1	0	0	1	0	NA	NA	NA	1	1	1	0	0	0	0	0	1	0	1	0	0	1	3	0	0	0	0	0	0	0	0	0	0	0	0	0	0	0	0	0	0	2	3	1
1740	50122	32256	0.377146273851395	3	67.370002746582	1	0	0	1	0	NA	NA	NA	1	2	1	0	0	0	1	0	0	0	1	0	0	1	2	2	1	1	0	1	0	0	0	0	0	0	0	0	0	0	0	0	0	2	2	1
1741	50124	71301	1.7336368560791	3	104.169998168945	1	0	0	1	0	NA	NA	NA	1	0	1	0	0	0	0	0	1	0	1	0	0	0	3	1	1	1	0	0	0	0	1	0	0	0	0	0	0	0	0	1	0	2	2	0
1742	50125	33138	1.41655480861664	3	24.8500003814697	1	0	0	1	0	NA	NA	NA	1	1	1	0	0	0	1	0	0	0	0	NA	0	0	3	1	0	0	0	0	0	0	0	0	0	0	0	0	0	0	0	0	0	5	5	1
1743	50127	90248	0.837501287460327	3	59.960334777832	1	0	0	1	0	NA	NA	NA	1	1	1	0	0	0	0	0	1	0	1	0	0	1	4	2	1	1	0	1	0	0	0	0	0	0	0	1	0	1	0	1	1	1	2	1
1744	50129	63137	0.575400471687317	3	78.5806655883789	1	0	0	1	0	NA	NA	NA	1	1	1	0	0	0	1	0	0	0	1	0	0	1	3	1	1	1	0	1	0	0	0	0	0	0	0	0	0	0	0	0	0	4	3	1
1745	50133	90249	1.36304712295532	2	87.1500015258789	1	0	1	0	0	2	2	NA	1	0	1	0	0	0	0	0	1	0	1	0	0	0	1	1	0	0	0	1	0	0	0	0	0	0	0	1	0	0	0	0	0	3	1	0
1746	50139	43338	0.650352120399475	3	27.5799999237061	1	0	0	1	0	NA	NA	NA	1	1	1	0	0	0	1	0	0	0	1	0	0	1	5	3	1	1	1	1	0	0	1	1	0	0	0	1	1	1	0	4	0	4	0	1
1747	50141	93646	0.813804686069489	2	54.1194496154785	1	0	1	0	0	3	3	NA	1	2	1	0	0	0	1	0	0	0	0	NA	0	1	3	3	1	0	1	1	0	0	0	1	1	1	1	0	0	1	0	5	0	3	5	1
1748	50144	63107	0.650352120399475	3	60.6500015258789	1	0	0	1	0	NA	NA	NA	1	1	1	0	0	0	1	0	0	0	1	0	1	0	3	2	1	1	0	1	0	0	0	0	0	0	0	0	0	0	0	0	1	2	0	1
1749	50146	65202	0.650352120399475	3	42.7700004577637	1	0	0	1	0	NA	NA	NA	1	1	0	1	0	0	1	0	0	0	1	0	0	1	4	0	1	1	0	1	0	0	1	0	0	0	0	1	0	1	0	2	0	1	0	1
1750	50147	94541	0.813804686069489	2	44.1199989318848	1	0	1	0	0	4	4	NA	1	2	1	0	0	0	1	0	0	0	0	NA	0	0	3	3	1	1	0	1	0	0	0	0	0	0	0	0	0	0	0	0	0	1	3	1
1751	50149	91340	0.813804686069489	2	49.8870010375977	1	0	1	0	0	4	4	NA	1	2	1	0	0	0	1	0	0	0	0	NA	0	0	3	0	1	1	0	0	0	0	0	0	0	0	0	0	0	0	0	0	1	3	1	0
1752	50150	93928	0.202135935425758	2	46.2700004577637	1	0	1	0	0	1	1	NA	1	1	1	0	0	0	1	0	0	0	1	0	0	1	2	0	1	2	0	1	0	0	0	0	0	0	0	1	0	0	0	0	0	1	1	0
1753	50153	91767	0.500886619091034	2	48.7968330383301	1	0	1	0	0	4	3	NA	1	1	0	1	0	0	1	0	0	0	1	0	0	0	3	0	0	0	0	1	1	1	1	0	0	0	0	0	0	0	0	3	0	3	0	1
1754	50162	57501	0.263617724180222	3	27	1	0	0	1	0	NA	NA	NA	1	3	1	0	0	0	0	1	0	0	1	0	0	0	3	1	1	0	0	1	0	0	0	1	1	0	0	0	0	0	0	2	0	2	0	1
1755	50164	93021	0.233236372470856	3	41.3199996948242	1	0	0	1	0	NA	NA	NA	1	3	0	1	0	0	0	0	1	0	1	0	1	1	5	3	0	1	0	1	0	1	1	1	0	0	0	1	0	1	0	4	0	4	2	1
1756	50170	95648	1.41764080524445	2	25.8299999237061	1	0	1	0	0	4	4	NA	0	1	1	0	0	0	1	0	0	0	1	0	0	0	4	2	1	2	0	1	0	0	0	0	0	1	1	1	0	1	0	3	0	1	0	1
1757	50172	36545	0.740981161594391	3	56.0999984741211	1	0	0	1	0	NA	NA	NA	1	1	1	0	0	0	0	0	1	0	1	0	0	0	3	0	0	0	0	0	0	0	0	0	0	0	0	0	0	0	0	0	0	3	0	0
1758	50177	48089	0.259228110313416	3	42	1	0	0	1	0	NA	NA	NA	1	3	0	0	1	0	1	0	0	0	1	0	0	1	3	1	1	3	0	1	0	0	1	1	1	0	0	1	0	1	0	4	1	2	3	1
1759	50191	29204	0.426273345947266	3	32.4799995422363	1	0	0	1	0	NA	NA	NA	1	2	1	0	0	0	1	0	0	0	1	0	1	1	3	2	2	2	1	1	0	0	1	0	0	0	1	1	0	0	0	2	0	2	2	1
1760	50193	71202	1.2966570854187	3	39.7315483093262	1	0	0	1	0	NA	NA	NA	0	1	1	0	0	0	1	0	0	0	1	0	0	1	3	2	1	0	0	1	0	0	0	0	0	0	0	0	0	0	0	0	1	2	5	0
1761	50198	27530	1.2966570854187	3	33.9500007629395	1	0	0	1	0	NA	NA	NA	0	1	0	1	0	0	1	0	0	0	1	0	0	1	3	2	2	1	0	0	0	0	0	0	0	0	0	0	0	0	0	0	0	4	0	0
1762	50212	34601	0.469645529985428	3	50.9000015258789	1	0	0	1	0	NA	NA	NA	1	2	1	0	0	0	0	1	0	0	1	0	0	0	3	2	0	1	0	1	0	0	0	0	0	0	0	1	0	0	0	0	1	3	0	1
1763	50213	31093	0.233236372470856	3	86.7699966430664	1	0	0	1	0	NA	NA	NA	1	3	1	0	0	0	0	1	0	0	1	0	0	0	3	0	0	0	0	0	0	0	0	0	0	0	0	0	0	0	0	0	0	3	0	0
1764	50216	29501	0.458662778139114	3	41.0299987792969	1	0	0	1	0	NA	NA	NA	1	1	0	1	0	0	1	0	0	0	1	0	0	1	3	0	0	0	0	0	0	0	0	0	0	1	0	0	0	0	0	1	0	2	4	1
1765	50232	11207	0.377146273851395	3	28.8632831573486	1	0	0	1	0	NA	NA	NA	1	2	1	0	0	0	1	0	0	0	1	0	0	0	3	2	0	0	0	1	0	0	0	0	0	0	0	0	0	1	0	1	0	3	1	1
1766	50235	39180	1.14722013473511	3	30.1299991607666	1	0	0	1	0	NA	NA	NA	0	1	1	0	0	0	1	0	0	0	1	0	0	0	3	1	0	0	0	1	0	0	0	0	0	0	0	0	0	0	0	0	0	4	0	0
1767	50239	48227	0.4334916472435	3	26.6200008392334	1	0	0	1	0	NA	NA	NA	1	2	1	0	0	0	0	1	0	0	1	0	0	1	3	0	0	0	0	0	0	0	0	0	0	0	0	0	0	0	0	0	0	5	0	0
1768	50244	70360	0.369771718978882	4	26.6299991607666	1	0	0	0	1	NA	4	4	1	2	1	0	0	0	0	1	0	0	1	0	3	1	2	2	2	2	0	1	1	1	1	1	1	0	0	1	0	1	1	7	0	3	1	0
1769	50251	11201	1.43205344676971	4	36.1199989318848	1	0	0	0	1	NA	3	4	1	2	0	1	0	0	0	1	0	0	0	NA	3	0	3	0	0	0	0	0	0	0	0	0	0	0	0	0	0	0	0	0	0	3	5	0
1770	50252	60108	7.50924968719482	4	50.0499992370605	1	0	0	0	1	NA	4	3	0	1	0	1	0	0	0	0	0	1	0	NA	0	0	3	2	2	2	0	1	0	0	0	0	0	0	0	0	0	0	0	0	0	4	2	1
1771	50254	30062	0.679815948009491	4	16.8199996948242	1	0	0	0	1	NA	3	3	1	4	0	1	0	0	0	1	0	0	0	NA	1	1	4	2	2	2	1	1	0	0	0	0	0	0	0	1	0	0	0	0	0	2	2	1
1772	50256	24523	1.31861400604248	3	121.129997253418	1	0	0	1	0	NA	NA	NA	0	1	1	0	0	0	0	1	0	0	1	0	0	0	3	1	0	0	0	1	0	0	0	0	0	0	0	0	0	0	0	0	0	3	1	1
1773	50262	97219	1.61780059337616	4	19.8500003814697	1	0	0	0	1	NA	3	2	1	2	0	0	1	0	0	1	0	0	0	NA	0	0	3	0	1	1	0	0	0	0	0	0	0	0	0	0	0	1	0	1	0	3	0	0
1774	50264	27616	2.0260169506073	4	31.1000003814697	1	0	0	0	1	NA	3	4	1	2	1	0	0	0	0	1	0	0	0	NA	1	0	3	1	2	2	0	1	0	0	0	0	0	0	0	1	0	0	0	0	0	2	0	0
1775	50265	30909	0.377146273851395	3	19.9300003051758	1	0	0	1	0	NA	NA	NA	1	2	0	1	0	0	1	0	0	0	1	0	1	1	4	1	3	1	1	0	0	1	1	1	0	1	0	0	1	1	1	7	0	3	5	0
1776	50270	66085	0.12668851017952	4	1275.90002441406	1	0	0	0	1	NA	3	3	1	4	0	1	0	0	0	0	1	0	1	0	0	0	3	1	1	0	0	1	0	0	0	0	0	0	0	0	0	0	0	0	1	2	4	0
1777	50271	77505	2.2729709148407	4	42.7700004577637	1	0	0	0	1	NA	3	3	1	2	1	0	0	0	0	1	0	0	0	NA	0	0	3	1	1	0	0	0	0	0	0	0	0	0	0	0	0	0	0	0	0	2	2	0
1778	50272	30038	0.650352120399475	3	40.5697174072266	1	0	0	1	0	NA	NA	NA	1	1	0	1	0	0	1	0	0	0	1	0	1	1	3	3	1	2	1	1	1	0	1	0	0	0	0	1	0	0	0	2	0	4	5	1
1779	50273	97540	1.39151656627655	4	32.2676658630371	1	0	0	0	1	NA	3	3	1	0	1	0	0	0	1	0	0	0	1	0	0	0	3	1	1	2	0	1	0	0	0	0	0	0	0	1	0	0	0	0	0	1	1	0
1780	50275	34231	0.914471328258514	3	139.338714599609	1	0	0	1	0	NA	NA	NA	0	1	0	1	0	0	1	0	0	0	1	0	1	0	3	1	1	1	0	1	0	0	0	0	0	1	1	0	0	0	0	2	0	2	4	0
1781	50278	71115	0.296140670776367	4	41.5800018310547	1	0	0	0	1	NA	3	3	1	1	0	1	0	0	1	0	0	0	1	0	1	1	4	2	1	1	0	1	0	0	1	0	1	0	0	1	0	1	0	3	0	2	0	1
1782	50281	96815	3.26913237571716	4	49.2989501953125	0	0	0	0	1	NA	3	4	1	1	1	0	0	0	0	0	0	1	1	0	0	0	3	1	1	1	0	0	0	0	0	0	0	0	0	0	0	0	0	0	0	4	1	0
1783	50289	33844	1.84170866012573	4	81.6699981689453	1	0	0	0	1	NA	3	3	1	1	0	1	0	0	0	1	0	0	0	NA	0	0	3	1	2	2	0	1	0	0	0	0	0	0	0	0	0	0	0	0	0	1	4	0
1784	50290	94565	0.624844253063202	4	25.2000007629395	1	0	0	0	1	NA	4	4	0	2	0	1	0	0	1	0	0	0	1	0	1	1	3	2	1	1	0	0	0	0	0	0	0	0	0	0	0	0	0	0	0	3	5	1
1785	50292	7010	4.84093618392944	4	31.4799995422363	0	0	0	0	1	NA	3	3	0	3	0	0	1	0	0	0	1	0	0	NA	0	1	2	2	1	1	0	1	0	0	0	0	0	0	0	0	0	0	0	0	0	4	3	1
1786	50293	73135	3.35384082794189	4	19.8500003814697	1	0	0	0	1	NA	3	3	1	2	0	1	0	0	0	0	1	0	0	NA	0	0	3	0	0	2	0	1	0	0	0	0	0	0	0	0	0	0	0	0	0	3	2	1
1787	50297	30132	1.34623599052429	3	367.579986572266	1	0	0	1	0	NA	NA	NA	1	0	0	1	0	0	1	0	0	0	1	0	0	1	3	1	1	2	0	1	0	0	0	0	0	0	0	1	0	0	0	0	0	2	4	1
1788	50314	32825	2.82781767845154	4	61.6699981689453	1	0	0	0	1	NA	3	3	1	3	0	1	0	0	0	0	1	0	0	NA	1	1	3	1	2	2	0	1	0	0	0	0	0	0	0	0	0	0	0	0	0	3	1	0
1789	50317	8010	1.2966570854187	3	38.5743827819824	1	0	0	1	0	NA	NA	NA	0	1	1	0	0	0	1	0	0	0	1	0	0	1	5	1	2	2	0	1	0	0	0	0	0	0	0	0	0	0	0	0	0	1	3	1
1790	50324	95696	0.393674343824387	4	81.370002746582	1	0	0	0	1	NA	3	3	0	2	0	1	0	0	1	0	0	0	1	0	0	0	3	1	1	1	0	1	0	0	0	0	0	0	0	0	0	0	0	0	1	2	5	1
1791	50326	75252	2.82248449325562	4	19.5300006866455	1	0	0	0	1	NA	3	2	0	1	0	1	0	0	1	0	0	0	0	NA	1	1	4	3	1	1	0	0	0	0	0	0	0	0	0	0	0	0	0	0	0	2	0	1
1792	50327	19124	3.24624156951904	3	37.1500015258789	1	0	0	1	0	NA	NA	NA	0	1	1	0	0	0	0	1	0	0	0	NA	0	1	2	3	1	2	0	1	0	0	0	0	0	0	0	1	0	0	0	0	1	4	2	0
1793	50328	53149	0.756436169147491	4	57.1300010681152	1	0	0	0	1	NA	3	4	1	2	1	0	0	0	1	0	0	0	0	NA	3	1	3	2	2	2	0	1	0	0	0	0	1	1	0	1	0	0	0	2	0	3	4	1
1794	50332	74107	0.585143983364105	3	41.7700004577637	1	0	0	1	0	NA	NA	NA	1	1	1	0	0	0	0	1	0	0	1	0	0	0	3	2	1	0	0	1	0	0	0	0	0	0	0	0	0	0	0	0	0	3	3	0
1795	50336	60169	3.35384082794189	4	54.9000015258789	1	0	0	0	1	NA	4	4	1	2	0	0	1	0	0	0	1	0	0	NA	0	1	4	2	2	2	0	1	0	0	0	0	0	0	0	0	0	0	0	0	0	2	2	0
1796	50343	37040	0.548940300941467	3	74.5800018310547	1	0	0	1	0	NA	NA	NA	1	2	1	0	0	0	0	0	1	0	1	0	0	1	3	1	1	1	0	1	0	0	0	0	0	0	0	0	0	0	0	0	0	3	2	1
1797	50345	14850	0.778748750686646	4	51.3199996948242	1	0	0	0	1	NA	4	3	1	4	1	0	0	0	0	1	0	0	0	NA	0	0	2	1	2	2	0	1	0	0	0	0	0	0	0	0	0	0	0	0	0	2	1	1
1798	50348	21075	0.648989677429199	3	72.9300003051758	1	0	0	1	0	NA	NA	NA	1	3	0	1	0	0	0	1	0	0	0	NA	0	0	1	0	2	2	0	1	0	0	0	0	0	0	0	0	0	0	0	0	0	2	5	0
1799	50349	97702	0.351797342300415	4	34.3199996948242	1	0	0	0	1	NA	3	3	1	2	1	0	0	0	1	0	0	0	1	0	1	0	3	1	0	1	0	0	0	0	0	0	0	0	0	0	0	0	0	0	1	2	0	0
1800	50352	76544	1.87389039993286	4	48.2762184143066	1	0	0	0	1	NA	4	4	1	1	0	1	0	0	0	1	0	0	0	NA	1	1	2	2	2	2	0	1	0	0	0	0	0	0	0	0	0	0	0	0	0	1	3	1
1801	50354	89129	0.244956359267235	4	20.0300006866455	1	0	0	0	1	NA	4	4	1	3	0	1	0	0	1	0	0	0	0	NA	0	1	3	1	1	1	0	1	0	0	0	0	0	0	0	0	0	0	0	0	0	1	1	1
1802	50364	60637	2.07162499427795	4	29.5313835144043	1	0	0	0	1	NA	2	3	1	4	1	0	0	0	0	1	0	0	0	NA	0	0	3	2	1	1	0	1	0	0	0	0	0	0	0	0	0	0	0	0	0	2	0	1
1803	50367	54302	0.849006474018097	4	28	1	0	0	0	1	NA	3	3	1	0	1	0	0	0	1	0	0	0	1	0	0	0	3	2	3	3	0	0	0	0	0	0	0	0	0	0	0	0	0	0	0	2	0	1
1804	50373	11235	1.58677279949188	4	58.1671676635742	1	0	0	0	1	NA	4	4	1	3	0	0	1	0	0	0	1	0	0	NA	3	1	3	2	2	2	0	1	0	0	0	0	0	0	0	0	0	0	0	0	0	4	3	1
1805	50379	92708	0.408379644155502	4	79.1378326416016	1	0	0	0	1	NA	4	3	1	3	1	0	0	0	1	0	0	0	1	0	0	1	3	2	2	2	0	1	0	0	0	0	0	0	0	1	1	0	0	1	0	2	2	1
1806	50382	13601	1.09140205383301	4	84.25	1	0	0	0	1	NA	4	4	1	1	1	0	0	0	1	0	0	0	0	NA	0	1	4	2	2	1	1	1	0	0	0	0	0	0	0	1	0	0	0	0	0	3	3	0
1807	50386	73132	0.296865105628967	3	53.9199981689453	1	0	0	1	0	NA	NA	NA	1	4	1	0	0	0	0	0	1	0	1	0	0	1	3	2	1	2	1	1	0	0	0	0	0	0	1	0	0	0	0	1	1	5	5	0
1808	50390	90680	1.29876840114594	4	39.6321678161621	1	0	0	0	1	NA	3	3	1	2	1	0	0	0	0	1	0	0	0	NA	1	1	2	1	2	1	0	1	0	0	0	0	0	0	0	0	0	0	0	0	0	3	2	0
1809	50395	48363	0.396907866001129	4	47.7999992370605	1	0	0	0	1	NA	2	2	0	2	1	0	0	0	1	0	0	0	1	0	1	1	1	3	0	0	1	1	1	1	1	0	0	1	1	1	1	0	1	7	0	2	0	1
1810	50396	8865	3.35384082794189	4	68.6826629638672	1	0	0	0	1	NA	3	3	1	2	0	1	0	0	0	0	1	0	1	0	1	1	3	2	1	1	0	1	0	1	0	0	0	0	0	0	0	0	0	1	1	3	5	0
1811	50402	20886	1.62818694114685	3	55.9500007629395	1	0	0	1	0	NA	NA	NA	1	1	1	0	0	0	0	0	1	0	0	NA	0	1	1	0	1	1	0	1	0	0	0	0	0	0	0	0	0	0	0	0	0	2	2	0
1812	50403	11710	1.91005980968475	4	30.9200000762939	1	0	0	0	1	NA	4	4	1	1	0	0	1	0	1	0	0	0	0	NA	0	0	4	2	2	2	0	1	0	0	1	0	0	1	0	1	0	1	1	4	0	2	5	1
1813	50409	60085	0.369771718978882	4	18.7700004577637	1	0	0	0	1	NA	4	4	1	2	1	0	0	0	0	1	0	0	1	0	0	1	3	1	1	1	0	0	0	0	0	0	0	0	0	0	0	0	0	0	0	3	5	0
1814	50422	11229	0.436963379383087	4	48.6195487976074	1	0	0	0	1	NA	3	3	0	3	0	1	0	0	0	1	0	0	1	0	1	0	3	1	1	1	0	0	0	0	0	0	0	0	0	0	0	1	0	1	0	2	0	1
1815	50425	38671	0.52559506893158	3	29.6282157897949	1	0	0	1	0	NA	NA	NA	0	3	1	0	0	0	0	1	0	0	1	0	1	1	3	1	1	1	0	1	0	0	0	1	1	1	0	0	0	0	0	3	0	3	4	1
1816	50427	96793	0.470721393823624	4	60.9199981689453	1	0	0	0	1	NA	3	3	0	2	0	1	0	0	0	0	1	0	1	0	1	0	3	0	0	0	0	0	0	0	0	0	1	0	0	0	0	0	0	1	0	2	0	0
1817	50428	2148	0.335958510637283	4	26.1800003051758	1	0	0	0	1	NA	3	3	1	2	0	1	0	0	1	0	0	0	1	0	1	1	4	2	2	2	1	1	0	0	0	0	0	0	0	1	0	0	0	0	0	2	3	1
1818	50431	59101	0.585143983364105	3	61.0499992370605	1	0	0	1	0	NA	NA	NA	1	1	1	0	0	0	0	1	0	0	1	0	0	0	1	3	0	0	1	1	0	0	0	0	0	0	0	0	0	0	1	1	0	5	0	0
1819	50434	94134	0.377562522888184	4	37.4199981689453	1	0	0	0	1	NA	3	3	1	2	0	1	0	0	0	1	0	0	1	0	0	1	3	0	1	2	0	0	0	0	0	0	0	0	0	0	0	0	0	0	0	2	1	1
1820	50436	31301	0.300630539655685	3	59.5042152404785	1	0	0	1	0	NA	NA	NA	1	2	1	0	0	0	1	0	0	0	1	0	0	0	2	1	1	2	0	1	0	0	0	0	0	0	0	0	0	0	0	0	0	2	3	1
1821	50447	22309	0.575400471687317	3	21.0198841094971	1	0	0	1	0	NA	NA	NA	1	1	1	0	0	0	1	0	0	0	1	0	2	0	3	0	1	1	0	1	0	0	0	0	0	0	0	0	0	0	0	0	0	3	0	0
1822	50448	31015	0.377146273851395	3	30.2700004577637	1	0	0	1	0	NA	NA	NA	1	2	1	0	0	0	1	0	0	0	1	0	0	0	3	0	0	0	0	0	0	0	0	0	0	0	0	0	0	0	0	0	0	5	0	0
1823	50450	99518	1.62818694114685	3	843.780029296875	1	0	0	1	0	NA	NA	NA	1	1	1	0	0	0	0	1	0	0	1	0	0	1	3	2	2	1	0	1	0	0	0	0	0	0	0	1	0	0	0	0	0	2	5	1
1824	50454	99019	0.230093121528625	4	25.2199993133545	1	0	0	0	1	NA	3	3	1	3	0	0	1	0	0	1	0	0	1	0	1	1	3	2	2	1	1	1	1	1	1	1	1	1	1	1	1	1	1	10	1	3	4	1
1825	50455	94541	1.41437292098999	4	41.6300010681152	1	0	0	0	1	NA	3	4	1	3	1	0	0	0	0	1	0	0	0	NA	1	0	4	2	2	2	0	1	0	0	0	0	0	0	0	0	0	0	0	0	0	2	0	0
1826	50457	91307	0.345435351133347	4	569.081359863281	1	0	0	0	1	NA	1	1	1	1	1	0	0	0	1	0	0	0	1	0	0	0	3	1	0	1	1	1	0	0	0	0	0	0	0	1	0	0	0	0	0	3	0	0
1827	50458	83687	0.702110350131989	4	22.5499992370605	1	0	0	0	1	NA	4	4	1	1	0	1	0	0	1	0	0	0	1	0	0	0	3	2	1	2	0	1	0	0	0	0	0	1	0	1	0	1	0	2	0	2	5	1
1828	50459	40211	1.31861400604248	3	49.0908317565918	1	0	0	1	0	NA	NA	NA	0	1	1	0	0	0	0	0	1	0	1	0	0	0	3	1	0	1	0	1	0	0	0	0	0	1	0	0	0	0	0	1	0	3	0	1
1829	50461	98902	0.213537007570267	4	23.7299995422363	1	0	0	0	1	NA	4	4	1	1	1	0	0	0	1	0	0	0	1	0	0	0	3	2	1	1	0	1	0	0	0	0	0	0	0	0	0	0	0	0	0	3	0	1
1830	50464	94122	0.394357025623322	4	32.6699981689453	1	0	0	0	1	NA	3	3	0	2	0	1	0	0	0	0	1	0	1	0	0	0	3	0	1	1	0	0	0	0	0	0	0	0	0	0	0	0	0	0	0	3	0	0
1831	50476	70806	0.377146273851395	3	26.5300006866455	1	0	0	1	0	NA	NA	NA	1	2	1	0	0	0	1	0	0	0	1	0	0	0	3	0	0	0	0	0	0	0	0	0	0	0	0	0	0	0	0	0	0	5	0	0
1832	50478	93727	1.39819931983948	4	63.5	1	0	0	0	1	NA	4	4	1	2	1	0	0	0	0	1	0	0	0	NA	0	0	2	2	1	1	0	0	0	0	0	0	0	0	0	0	0	0	0	0	0	3	1	1
1833	50485	32608	1.0494247674942	3	43.7700004577637	1	0	0	1	0	NA	NA	NA	1	2	1	0	0	0	1	0	0	0	0	NA	0	1	4	2	1	1	0	1	0	0	0	0	0	0	0	0	0	0	1	1	1	2	0	1
1834	50499	10035	0.436963379383087	4	23.1299991607666	1	0	0	0	1	NA	3	3	0	3	0	0	1	0	0	1	0	0	1	0	0	1	4	1	1	1	0	1	0	0	0	0	0	0	0	0	0	0	0	0	0	3	0	0
1835	50501	23451	1.14722013473511	3	38.4150505065918	1	0	0	1	0	NA	NA	NA	0	1	0	1	0	0	1	0	0	0	1	0	0	1	3	2	2	3	0	1	0	0	0	0	0	1	0	1	0	0	0	1	0	2	1	1
1836	50504	76085	2.06619668006897	4	43.5800018310547	1	0	0	0	1	NA	4	4	1	1	1	0	0	0	0	1	0	0	0	NA	0	0	2	2	3	3	0	1	0	0	0	0	0	1	1	1	0	0	0	2	0	2	1	1
1837	50506	95148	3.52015948295593	4	83.7200012207031	1	0	0	0	1	NA	3	3	0	1	0	0	1	0	1	0	0	0	1	0	0	1	4	0	1	1	0	0	0	0	0	0	0	0	0	0	0	0	0	0	1	4	0	0
1838	50507	30141	0.650352120399475	3	39.7054481506348	1	0	0	1	0	NA	NA	NA	1	1	1	0	0	0	1	0	0	0	1	0	1	0	3	1	2	2	0	0	0	0	0	0	0	0	0	0	0	0	0	0	0	2	0	1
1839	50508	13208	0.335534751415253	3	58.5914497375488	1	0	0	1	0	NA	NA	NA	1	4	1	0	0	0	0	0	1	0	1	0	0	0	2	0	0	0	0	0	0	0	0	0	0	1	1	0	0	0	0	2	0	1	0	0
1840	50509	95123	0.350887537002563	4	37.4799995422363	1	0	0	0	1	NA	4	4	1	2	1	0	0	0	1	0	0	0	0	NA	0	1	4	2	2	2	0	1	0	0	0	0	0	0	0	1	0	0	0	0	1	3	0	1
1841	50522	30093	1.34623599052429	3	44.1199989318848	1	0	0	1	0	NA	NA	NA	1	0	1	0	0	0	1	0	0	0	1	0	0	1	3	2	1	1	1	1	0	0	0	0	0	0	0	0	0	0	0	0	0	2	3	0
1842	50530	34986	1.63854694366455	3	117.669998168945	1	0	0	1	0	NA	NA	NA	0	3	0	1	0	0	0	0	1	0	0	NA	0	1	3	3	2	2	0	1	0	0	0	0	1	0	0	1	0	0	0	1	0	5	0	1
1843	50531	77034	1.33476340770721	4	37.1689491271973	1	0	0	0	1	NA	4	4	1	4	0	1	0	0	0	1	0	0	0	NA	0	0	3	0	2	1	0	1	0	0	0	0	0	0	0	0	0	0	0	0	0	2	2	0
1844	50533	29466	4.00619745254517	4	115.230003356934	1	0	0	0	1	NA	3	3	0	3	0	1	0	0	0	0	0	1	0	NA	0	0	4	2	2	2	0	0	0	0	0	0	0	0	0	0	0	0	0	0	0	3	2	1
1845	50545	23188	2.37475824356079	3	31.3999996185303	1	0	0	1	0	NA	NA	NA	0	0	1	0	0	0	1	0	0	0	1	0	0	1	3	1	1	0	0	0	0	0	0	0	0	1	0	0	0	0	0	1	0	1	0	0
1846	50556	47401	1.36565160751343	4	30.4799995422363	1	0	0	0	1	NA	3	3	0	3	1	0	0	0	1	0	0	0	0	NA	0	0	3	1	1	1	0	1	0	0	0	0	0	0	1	0	0	1	0	2	0	2	0	0
1847	50557	55443	1.86775147914886	4	16.6200008392334	0	0	0	0	1	NA	1	1	1	1	1	0	0	0	1	0	0	0	0	NA	0	0	5	1	2	2	0	0	0	0	0	0	0	0	0	0	0	0	0	0	0	5	0	0
1848	50561	77072	2.02915787696838	4	19.1700000762939	1	0	0	0	1	NA	3	3	0	0	1	0	0	0	1	0	0	0	1	0	0	0	3	0	0	0	0	0	0	0	0	0	0	0	0	0	0	0	0	0	0	3	5	0
1849	50562	37421	0.764678716659546	3	75.879997253418	1	0	0	1	0	NA	NA	NA	0	2	1	0	0	0	0	1	0	0	1	0	1	0	2	2	0	1	0	1	0	0	0	0	0	1	1	1	0	1	0	3	0	5	1	1
1850	50574	44705	0.51684308052063	3	66.0299987792969	1	0	0	1	0	NA	NA	NA	0	3	1	0	0	0	1	0	0	0	1	0	0	0	3	1	0	1	1	1	0	0	0	0	1	0	0	0	0	1	0	2	0	4	2	0
1851	50582	80401	0.995067059993744	3	28.0733833312988	1	0	0	1	0	NA	NA	NA	0	1	1	0	0	0	1	0	0	0	1	0	0	0	4	2	0	0	0	0	0	0	0	0	0	0	0	0	0	0	0	0	0	2	0	0
1852	50584	12414	0.575400471687317	3	127.480003356934	1	0	0	1	0	NA	NA	NA	1	1	1	0	0	0	1	0	0	0	1	0	1	1	1	1	1	1	0	1	0	0	0	0	0	0	0	0	0	0	0	0	0	2	1	0
1853	50589	20814	3.24624156951904	3	70.4800033569336	1	0	0	1	0	NA	NA	NA	0	1	0	1	0	0	0	1	0	0	1	0	0	1	3	2	1	1	0	1	0	0	0	0	0	0	0	1	0	0	0	0	0	1	3	0
1854	50592	1151	0.351797342300415	4	33.4799995422363	1	0	0	0	1	NA	3	4	1	2	0	1	0	0	1	0	0	0	1	0	0	0	4	1	1	1	0	1	0	1	1	0	0	0	0	1	0	1	0	3	0	1	1	1
1855	50599	33309	3.24624156951904	3	85.1800003051758	1	0	0	1	0	NA	NA	NA	0	1	1	0	0	0	0	0	1	0	0	NA	0	1	3	3	1	1	0	1	0	0	0	0	0	0	0	0	0	0	0	0	0	3	0	1
1856	50601	10025	0.661364734172821	3	38.3719482421875	1	0	0	1	0	NA	NA	NA	1	1	1	0	0	0	0	1	0	0	1	0	0	1	3	0	0	0	0	0	0	0	0	0	0	0	0	0	0	0	0	0	0	3	5	1
1857	50606	41015	3.27949047088623	4	41.3699989318848	1	0	0	0	1	NA	4	4	1	1	1	0	0	0	0	0	1	0	0	NA	1	0	2	2	3	2	0	1	0	0	0	0	0	0	1	0	0	0	0	1	0	2	5	0
1858	50616	11219	0.364556521177292	4	92.2699966430664	1	0	0	0	1	NA	4	4	0	2	1	0	0	0	1	0	0	0	1	0	0	0	3	1	2	2	0	1	0	0	0	0	0	0	0	0	0	0	0	0	0	2	0	1
1859	50619	30032	0.300630539655685	3	19.4699993133545	1	0	0	1	0	NA	NA	NA	1	2	1	0	0	0	1	0	0	0	1	0	0	1	5	0	0	0	0	0	0	0	0	0	0	0	0	0	0	0	0	0	0	1	0	0
1860	50620	49009	2.12774920463562	3	73.7300033569336	1	0	0	1	0	NA	NA	NA	0	2	1	0	0	0	0	1	0	0	0	NA	0	1	5	3	1	3	0	1	0	0	0	0	0	0	0	1	0	0	0	0	0	3	5	0
1861	50626	89139	0.310732513666153	4	37.6500015258789	1	0	0	0	1	NA	4	3	1	1	0	1	0	0	1	0	0	0	1	0	0	0	3	0	1	0	0	0	0	0	0	0	0	0	0	0	0	0	0	0	0	1	1	0
1862	50633	94555	0.490639746189117	4	54.7999992370605	0	0	0	0	1	NA	3	3	1	4	0	0	1	0	0	1	0	0	0	NA	0	1	2	1	2	2	0	1	0	0	0	0	0	0	1	0	0	0	0	1	0	3	2	0
1863	50635	94030	0.694627165794373	4	28.1601161956787	1	0	0	0	1	NA	3	3	0	2	1	0	0	0	1	0	0	0	1	0	0	0	3	1	2	1	0	1	0	0	0	0	1	1	0	0	0	0	0	2	0	3	3	1
1864	50642	10029	0.751945614814758	3	54.0299987792969	1	0	0	1	0	NA	NA	NA	0	2	1	0	0	0	1	0	0	0	1	0	0	0	3	1	0	0	0	1	1	0	0	0	0	0	0	1	0	1	0	2	1	5	2	1
1865	50645	98055	0.585143983364105	3	48.2103843688965	1	0	0	1	0	NA	NA	NA	1	1	1	0	0	0	0	0	1	0	1	0	0	0	3	1	1	1	0	1	0	0	0	0	0	0	0	0	0	0	0	0	0	2	0	1
1866	50646	29680	0.4334916472435	3	46.6699981689453	1	0	0	1	0	NA	NA	NA	1	2	0	1	0	0	0	1	0	0	1	0	0	0	3	0	0	0	0	0	0	0	0	0	0	0	0	0	0	0	0	0	0	3	2	0
1867	50648	33436	3.19218707084656	3	43.2000007629395	1	0	0	1	0	NA	NA	NA	0	1	1	0	0	0	1	0	0	0	0	NA	0	1	3	1	1	1	0	0	0	0	0	0	0	0	0	0	0	0	0	0	0	4	0	1
1868	50649	30024	0.193550050258636	4	27.6499996185303	1	0	0	0	1	NA	3	3	1	4	0	0	1	0	0	0	1	0	1	0	0	0	3	2	2	2	0	1	0	0	0	0	0	0	0	0	0	0	0	0	0	2	2	1
1869	50654	89031	7.54858875274658	4	32.1500015258789	1	0	0	0	1	NA	3	4	1	0	1	0	0	0	0	1	0	0	1	0	0	1	1	0	1	1	0	1	0	0	0	0	1	0	0	0	0	0	0	1	1	1	1	0
1870	50659	39564	0.377146273851395	3	64.9700012207031	1	0	0	1	0	NA	NA	NA	1	2	1	0	0	0	1	0	0	0	1	0	0	0	1	2	0	1	0	1	0	0	0	0	0	0	0	0	0	0	0	0	1	2	0	1
1871	50660	46237	2.0260169506073	4	42.1300010681152	1	0	0	0	1	NA	4	3	1	2	0	1	0	0	0	0	1	0	0	NA	0	0	3	2	2	3	0	1	0	0	0	0	0	0	0	0	0	0	0	0	0	4	2	1
1872	50664	23894	0.575400471687317	3	78.3133850097656	1	0	0	1	0	NA	NA	NA	1	1	1	0	0	0	1	0	0	0	1	0	0	0	4	2	1	0	0	1	0	0	0	0	0	0	0	1	0	0	0	0	1	2	2	1
1873	50666	96797	1.07126069068909	4	53.7700004577637	1	0	0	0	1	NA	3	2	1	2	0	1	0	0	0	0	1	0	1	0	0	1	3	1	2	1	0	1	0	0	0	0	0	0	0	0	0	1	0	1	1	2	0	0
1874	50669	10460	2.37475824356079	3	23.6800003051758	1	0	0	1	0	NA	NA	NA	0	0	1	0	0	0	1	0	0	0	1	0	1	0	3	1	1	1	0	0	0	0	0	0	0	0	0	0	0	0	0	0	0	3	2	0
1875	50726	29708	1.44381582736969	4	34.9300003051758	0	0	0	0	1	NA	3	3	1	2	1	0	0	0	0	1	0	0	0	NA	0	1	1	3	2	2	0	1	0	0	0	0	0	1	0	1	0	0	0	1	0	3	4	1
1876	50737	29349	1.66979122161865	3	49.8803329467773	1	0	0	1	0	NA	NA	NA	0	1	1	0	0	0	0	0	1	0	1	0	1	0	3	2	3	1	0	0	0	0	0	0	0	0	0	1	0	0	0	0	0	1	0	1
1877	50738	60629	1.14722013473511	3	1102.19995117188	1	0	0	1	0	NA	NA	NA	0	1	1	0	0	0	1	0	0	0	1	0	0	1	3	1	1	1	0	1	0	0	0	0	0	1	1	0	1	0	0	3	0	3	0	0
1878	50742	20784	1.31861400604248	3	59.7501678466797	1	0	0	1	0	NA	NA	NA	0	1	1	0	0	0	0	0	1	0	1	0	0	0	3	1	1	1	0	1	0	0	0	0	0	0	0	1	0	0	0	0	1	4	5	1
1879	50755	16602	0.383532673120499	3	104.279998779297	1	0	0	1	0	NA	NA	NA	1	2	1	0	0	0	0	1	0	0	1	0	0	0	3	1	1	0	0	1	0	0	0	0	1	0	0	0	0	0	0	1	1	4	3	1
1880	50760	55106	4.56890487670898	4	26.9300003051758	1	0	0	0	1	NA	4	4	1	0	0	1	0	0	0	1	0	0	1	0	0	1	3	1	0	1	0	0	0	0	0	0	0	0	0	0	0	0	0	0	0	3	0	1
1881	50763	10522	0.144139289855957	4	35.5999984741211	1	0	0	0	1	NA	3	4	1	1	0	1	0	0	1	0	0	0	1	0	0	1	5	2	1	2	0	1	0	0	0	0	0	0	0	1	0	1	1	2	0	2	0	1
1882	50766	25403	0.740981161594391	3	69.249382019043	1	0	0	1	0	NA	NA	NA	1	1	1	0	0	0	0	0	1	0	1	0	0	0	3	0	0	1	0	0	0	0	0	0	0	0	0	0	0	0	0	0	1	3	5	0
1883	50768	27804	1.31861400604248	3	34.5299987792969	1	0	0	1	0	NA	NA	NA	0	1	0	1	0	0	0	1	0	0	1	0	1	0	5	3	0	0	0	1	0	1	0	1	1	1	1	1	0	0	1	6	1	4	0	1
1884	50772	19151	0.740981161594391	3	155.479995727539	1	0	0	1	0	NA	NA	NA	1	1	1	0	0	0	0	0	1	0	1	0	0	0	3	0	1	1	0	0	0	0	0	0	0	0	0	0	0	0	0	0	0	2	0	0
1885	50775	70806	0.548940300941467	3	62.5200004577637	1	0	0	1	0	NA	NA	NA	1	2	1	0	0	0	0	0	1	0	1	0	0	1	4	2	1	0	1	1	0	0	0	0	0	1	1	0	1	1	1	5	1	2	5	1
1886	50777	33711	4.11078977584839	3	50.9799995422363	1	0	0	1	0	NA	NA	NA	0	1	0	1	0	0	0	0	1	0	0	NA	0	1	5	3	0	0	0	0	0	0	0	0	0	0	0	0	0	0	0	0	0	5	2	0
1887	50778	91802	3.63933205604553	4	35.9300003051758	1	0	0	0	1	NA	3	3	0	2	0	1	0	0	0	0	1	0	1	0	0	0	2	0	1	1	0	1	0	0	0	0	0	0	0	0	0	0	0	0	0	4	1	1
1888	50786	90016	2.0841588973999	3	38.7084999084473	1	0	0	1	0	NA	NA	NA	0	1	1	0	0	0	0	0	0	1	1	0	0	0	1	3	1	1	0	1	0	0	0	0	0	0	0	0	0	0	0	0	0	1	0	1
1889	50788	92703	0.751945614814758	3	57.6800003051758	1	0	0	1	0	NA	NA	NA	0	2	1	0	0	0	1	0	0	0	1	0	0	0	3	3	0	0	0	1	0	0	0	0	0	0	0	1	0	0	0	0	0	5	0	1
1890	50792	33705	0.470940560102463	3	40.7700004577637	1	0	0	1	0	NA	NA	NA	1	3	1	0	0	0	0	0	0	1	1	0	1	1	3	2	1	2	0	1	0	0	0	1	0	0	0	1	0	0	0	1	0	2	3	1
1891	50796	91801	0.219902142882347	4	29.4730491638184	1	0	0	0	1	NA	3	3	1	2	1	0	0	0	1	0	0	0	1	0	0	1	4	0	1	1	0	0	0	0	0	0	0	0	0	0	0	0	0	0	1	2	0	0
1892	50801	8536	2.34476494789124	4	40.8300018310547	1	0	0	0	1	NA	3	4	0	3	0	1	0	0	0	1	0	0	0	NA	0	0	4	2	2	2	1	1	0	0	0	0	0	0	0	1	0	0	0	0	0	3	5	0
1893	50803	77450	0.736604869365692	4	29.4861164093018	1	0	0	0	1	NA	4	4	1	4	0	1	0	0	0	0	1	0	1	0	0	1	3	0	1	2	0	0	0	0	0	0	0	0	0	0	0	1	0	1	0	2	2	0
1894	50810	33403	1.60107493400574	3	30.1800003051758	1	0	0	1	0	NA	NA	NA	1	1	1	0	0	0	1	0	0	0	0	NA	0	1	3	2	0	2	0	1	0	0	0	0	1	0	0	1	0	0	1	2	0	4	0	0
1895	50812	21040	1.60107493400574	3	75.7699966430664	1	0	0	1	0	NA	NA	NA	1	1	1	0	0	0	1	0	0	0	0	NA	0	1	5	3	1	1	0	1	0	0	1	0	0	0	0	1	0	0	1	2	0	4	2	1
1896	50814	49024	1.96948575973511	4	28.0717830657959	1	0	0	0	1	NA	3	3	1	4	0	0	1	0	0	0	1	0	0	NA	0	1	3	2	2	2	0	1	0	0	0	0	0	0	0	0	0	0	0	0	0	2	0	1
1897	50819	32065	0.949436843395233	3	31.0799999237061	1	0	0	1	0	NA	NA	NA	1	0	1	0	0	0	1	0	0	0	1	0	1	0	4	1	1	1	1	1	1	0	1	0	1	0	0	0	0	1	0	4	0	1	5	1
1898	50823	35215	0.575400471687317	3	72.370002746582	1	0	0	1	0	NA	NA	NA	1	1	0	1	0	0	1	0	0	0	1	0	0	1	2	3	2	1	0	1	0	0	0	0	0	1	0	1	0	0	0	1	1	5	3	0
1899	50829	80229	1.48321175575256	3	32.9000015258789	1	0	0	1	0	NA	NA	NA	1	0	0	0	1	0	0	1	0	0	1	0	1	1	4	1	1	1	1	1	0	1	1	0	0	1	0	0	0	1	0	4	0	2	3	1
1900	50833	22031	1.33979117870331	4	33.2299995422363	1	0	0	0	1	NA	4	3	0	3	0	0	1	0	0	0	1	0	0	NA	0	1	2	2	2	2	0	1	0	0	0	0	0	0	0	0	0	0	0	0	0	3	3	0
1901	50837	89103	1.91005980968475	4	21.7199993133545	1	0	0	0	1	NA	3	4	1	1	1	0	0	0	1	0	0	0	0	NA	0	1	3	2	2	2	0	1	0	0	1	0	0	0	0	1	0	1	0	2	0	1	3	1
1902	50840	38125	1.09446465969086	3	47.6800003051758	1	0	0	1	0	NA	NA	NA	0	2	1	0	0	0	0	0	1	0	1	0	1	1	3	2	2	2	0	1	0	0	0	0	0	0	0	0	0	0	0	0	0	2	5	1
1903	50845	47201	1.16664683818817	3	22.8999996185303	1	0	0	1	0	NA	NA	NA	0	1	1	0	0	0	0	1	0	0	1	0	3	0	3	0	0	0	0	1	1	0	0	0	0	0	0	0	0	0	0	1	0	1	2	0
1904	50860	95825	1.2966570854187	3	54.5999984741211	1	0	0	1	0	NA	NA	NA	0	1	0	1	0	0	1	0	0	0	1	0	1	1	4	2	1	0	1	1	0	0	1	1	1	0	0	1	1	0	0	4	0	2	2	0
1905	50866	10452	0.564633905887604	3	43.6699981689453	1	0	0	1	0	NA	NA	NA	1	3	1	0	0	0	1	0	0	0	1	0	0	0	3	2	2	2	0	1	0	0	0	0	0	0	0	0	0	0	0	0	0	3	5	0
1906	50867	36201	0.259228110313416	3	30.1800003051758	1	0	0	1	0	NA	NA	NA	1	3	0	1	0	0	1	0	0	0	1	0	2	1	3	2	1	1	1	1	0	0	0	0	1	0	1	0	0	0	0	2	1	4	3	0
1907	50873	2903	2.82429385185242	3	73.25	1	0	0	1	0	NA	NA	NA	0	1	1	0	0	0	1	0	0	0	0	NA	0	0	3	2	2	2	0	1	0	0	0	1	0	0	0	0	0	0	0	1	0	3	2	0
1908	50879	45340	2.51058864593506	4	21.0200004577637	0	0	0	0	1	NA	3	3	1	3	1	0	0	0	0	0	0	1	0	NA	0	1	3	2	2	2	0	1	0	0	0	0	0	0	0	0	0	0	0	0	0	3	0	0
1909	50880	12550	0.458662778139114	3	22.5300006866455	1	0	0	1	0	NA	NA	NA	1	1	1	0	0	0	1	0	0	0	1	0	0	0	3	0	1	2	0	0	0	0	0	0	0	0	0	0	0	0	0	0	0	1	0	0
1910	50881	98498	1.34623599052429	3	47.3800010681152	1	0	0	1	0	NA	NA	NA	1	0	1	0	0	0	1	0	0	0	1	0	0	1	3	0	2	1	1	1	1	1	1	1	1	1	1	1	1	1	0	9	0	2	2	1
1911	50883	29210	0.849893987178802	3	27.2199993133545	1	0	0	1	0	NA	NA	NA	0	2	1	0	0	0	1	0	0	0	1	0	0	1	3	2	0	2	0	1	0	0	0	1	1	1	0	0	0	0	0	3	1	1	5	1
1912	50890	92106	0.426273345947266	3	67.3300018310547	1	0	0	1	0	NA	NA	NA	1	2	0	1	0	0	1	0	0	0	1	0	0	0	3	1	0	0	0	1	1	0	0	0	0	1	1	1	0	0	0	3	0	5	5	0
1913	50894	10462	2.44698429107666	4	56.0999984741211	1	0	0	0	1	NA	3	3	1	2	0	1	0	0	0	1	0	0	0	NA	0	1	5	2	1	3	0	1	0	0	0	0	0	0	0	0	0	0	0	0	0	1	1	0
1914	50897	34759	0.4334916472435	3	326.920013427734	1	0	0	1	0	NA	NA	NA	1	2	1	0	0	0	0	1	0	0	1	0	0	0	2	1	3	3	0	1	0	0	0	0	0	0	0	0	0	0	0	0	0	3	0	0
1915	50899	89139	1.29553651809692	4	136.380004882812	1	0	0	0	1	NA	3	4	1	1	0	1	0	0	1	0	0	0	0	NA	1	0	3	2	1	1	0	1	0	0	0	0	0	0	0	1	0	0	0	0	0	1	1	1
1916	50900	89031	7.54858875274658	4	47.6300010681152	1	0	0	0	1	NA	3	4	1	0	1	0	0	0	0	1	0	0	1	0	0	1	1	0	1	1	0	1	0	0	0	0	0	0	0	0	0	0	0	0	1	2	1	1
1917	50902	91911	0.751945614814758	3	85.0999984741211	1	0	0	1	0	NA	NA	NA	0	2	1	0	0	0	1	0	0	0	1	0	0	1	2	3	0	0	1	1	0	0	0	0	0	1	1	1	1	1	1	5	1	5	0	1
1918	50905	60623	1.2966570854187	3	34.4700012207031	1	0	0	1	0	NA	NA	NA	0	1	1	0	0	0	1	0	0	0	1	0	0	1	4	2	1	1	0	1	0	0	0	0	0	0	0	0	0	0	0	0	1	2	5	1
1919	50908	68111	0.849893987178802	3	32.5800018310547	1	0	0	1	0	NA	NA	NA	0	2	0	1	0	0	1	0	0	0	1	0	0	1	3	2	0	0	0	1	0	0	0	0	0	0	0	0	0	0	0	0	0	2	2	1
1920	50909	30046	0.548940300941467	3	79.4637832641602	1	0	0	1	0	NA	NA	NA	1	2	0	1	0	0	0	0	1	0	1	0	0	1	4	1	1	1	0	1	0	0	0	0	0	0	1	1	1	0	1	3	0	4	5	1
1921	50911	19149	0.259228110313416	3	49.2409515380859	1	0	0	1	0	NA	NA	NA	1	3	1	0	0	0	1	0	0	0	1	0	0	1	5	0	2	2	0	1	0	0	0	0	0	0	0	1	0	0	0	0	1	3	3	1
1922	50912	30034	0.51684308052063	3	24.7700004577637	1	0	0	1	0	NA	NA	NA	0	3	1	0	0	0	1	0	0	0	1	0	2	0	3	1	0	0	0	0	0	0	0	1	0	1	0	1	0	1	0	3	1	1	2	0
1923	50913	19050	1.34623599052429	3	51.7799987792969	1	0	0	1	0	NA	NA	NA	1	0	0	1	0	0	1	0	0	0	1	0	0	0	3	2	2	2	0	1	0	0	0	0	0	0	0	0	0	0	0	0	0	2	0	1
1924	50914	10466	0.259228110313416	3	38.9847183227539	1	0	0	1	0	NA	NA	NA	1	3	0	0	1	0	1	0	0	0	1	0	0	1	1	1	1	2	0	1	0	0	0	1	0	0	0	0	0	0	0	1	0	2	2	1
1925	50918	27858	0.259228110313416	3	32.9000015258789	1	0	0	1	0	NA	NA	NA	1	3	1	0	0	0	1	0	0	0	1	0	0	1	3	1	1	1	0	1	0	0	1	0	0	0	0	0	0	1	0	2	0	3	3	1
1926	50919	17103	0.929956495761871	3	57.6500015258789	1	0	0	1	0	NA	NA	NA	0	1	1	0	0	0	0	0	1	0	1	0	0	0	4	1	1	1	0	1	0	0	0	0	1	1	0	0	0	0	0	2	0	3	0	1
1927	50921	60624	0.51684308052063	3	42.9500007629395	1	0	0	1	0	NA	NA	NA	0	3	1	0	0	0	1	0	0	0	1	0	0	0	4	2	2	3	1	1	0	0	1	0	0	1	1	1	0	1	0	4	1	2	0	1
1928	50925	92507	0.774412095546722	3	62.2999992370605	1	0	0	1	0	NA	NA	NA	1	2	1	0	0	0	0	0	0	1	1	0	0	0	3	0	0	0	0	0	0	0	0	0	0	0	0	0	0	0	0	0	0	3	5	0
1929	50929	70725	8.90385818481445	3	35.9000015258789	1	0	0	1	0	NA	NA	NA	0	0	1	0	0	0	1	0	0	0	1	0	0	0	4	2	1	0	0	0	0	0	0	0	0	0	0	0	0	0	0	0	0	3	0	1
1930	50944	38126	0.751945614814758	3	29.0514507293701	1	0	0	1	0	NA	NA	NA	0	2	1	0	0	0	1	0	0	0	1	0	1	0	3	0	1	0	0	0	0	0	0	0	0	0	0	0	0	0	0	0	0	3	5	1
1931	50962	49546	0.219902142882347	4	63.2999992370605	1	0	0	0	1	NA	4	3	1	2	0	1	0	0	1	0	0	0	1	0	0	0	2	1	2	2	1	1	0	0	0	0	0	0	1	0	0	0	0	1	0	2	5	1
1932	50964	96740	0.674932718276978	4	54.7999992370605	1	0	0	0	1	NA	1	1	1	2	0	1	0	0	0	0	1	0	1	0	0	0	3	0	0	0	0	0	0	0	0	0	0	0	0	0	0	0	0	0	0	3	5	0
1933	50974	33313	1.2966570854187	3	102.099998474121	1	0	0	1	0	NA	NA	NA	0	1	1	0	0	0	1	0	0	0	1	0	0	1	3	1	2	1	0	1	0	0	0	0	0	0	0	0	0	0	0	0	1	4	0	1
1934	50978	33708	0.849893987178802	3	19.9699993133545	1	0	0	1	0	NA	NA	NA	0	2	0	1	0	0	1	0	0	0	1	0	0	0	3	0	0	0	0	0	0	0	0	0	0	0	0	0	0	0	0	0	0	5	0	0
1935	50985	11234	1.31861400604248	3	30.2199993133545	1	0	0	1	0	NA	NA	NA	0	1	0	0	1	0	0	0	1	0	1	0	2	0	3	2	1	2	1	0	0	0	0	1	1	0	1	1	1	1	1	6	0	2	2	1
1936	50989	10605	0.929547905921936	4	65.9674530029297	1	0	0	0	1	NA	4	4	1	4	1	0	0	0	0	0	1	0	0	NA	0	1	3	1	2	2	1	1	0	0	0	0	0	0	0	0	0	0	0	0	0	2	2	1
1937	50993	92124	0.575400471687317	3	58.1797180175781	1	0	0	1	0	NA	NA	NA	1	1	0	1	0	0	1	0	0	0	1	0	0	0	3	1	1	1	0	1	0	0	0	0	0	0	0	1	0	1	0	1	0	2	1	0
1938	50994	35215	0.418799489736557	3	16	1	0	0	1	0	NA	NA	NA	1	4	0	0	1	0	0	0	0	1	1	0	2	1	2	0	1	1	1	0	0	0	0	0	0	0	0	0	0	0	0	0	0	3	0	1
1939	50995	36041	3.10201215744019	4	66.1999969482422	1	0	0	0	1	NA	3	4	1	1	0	1	0	0	0	0	1	0	1	0	0	0	2	0	1	1	0	0	0	0	0	0	0	0	0	0	0	0	0	0	0	3	4	0
1940	51005	28323	0.465021431446075	3	52.9000015258789	1	0	0	1	0	NA	NA	NA	0	3	1	0	0	0	0	1	0	0	1	0	0	0	3	2	0	0	0	0	0	0	0	0	0	0	0	0	0	0	0	0	0	3	2	0
1941	51013	33626	1.41437292098999	4	133.169998168945	1	0	0	0	1	NA	3	3	1	3	1	0	0	0	0	1	0	0	0	NA	1	1	3	2	2	2	0	1	0	1	0	0	0	0	1	0	1	0	0	3	0	3	4	1
1942	51019	39648	0.259228110313416	3	46.2200012207031	1	0	0	1	0	NA	NA	NA	1	3	0	1	0	0	1	0	0	0	1	0	0	1	3	1	1	0	0	1	0	1	0	0	0	0	0	1	0	1	0	2	1	5	3	0
1943	51024	28314	0.564633905887604	3	71.370002746582	1	0	0	1	0	NA	NA	NA	1	3	0	0	1	0	1	0	0	0	0	NA	0	0	4	1	3	0	0	1	0	0	0	0	0	0	0	0	0	0	1	1	0	4	3	1
1944	51040	46814	2.74786520004272	4	27.0499992370605	1	0	0	0	1	NA	3	4	1	0	1	0	0	0	1	0	0	0	1	0	0	0	3	1	1	1	0	1	0	0	0	0	0	0	0	1	0	0	0	0	0	1	1	1
1945	51045	6106	1.42518699169159	4	29.9857158660889	1	0	0	0	1	NA	2	3	1	2	0	1	0	0	1	0	0	0	0	NA	2	1	4	2	0	0	1	1	1	0	1	1	1	0	0	1	0	0	0	4	0	3	4	1
1946	51055	96732	0.747134208679199	4	42.6500015258789	1	0	0	0	1	NA	2	2	0	2	1	0	0	0	0	0	1	0	1	0	0	1	3	0	1	1	0	1	0	0	0	0	0	0	0	0	0	0	0	0	0	3	0	0
1947	51056	20744	0.426273345947266	3	27.3799991607666	1	0	0	1	0	NA	NA	NA	1	2	1	0	0	0	1	0	0	0	1	0	2	1	5	2	2	2	0	1	0	0	0	0	0	0	0	0	0	0	0	0	0	3	3	0
1948	51063	95826	2.10155034065247	4	46.2000007629395	1	0	0	0	1	NA	3	3	1	0	1	0	0	0	0	1	0	0	1	0	0	1	3	0	1	1	0	0	0	0	0	0	0	0	0	0	0	0	0	0	1	2	3	0
1949	51069	53216	0.259228110313416	3	28.0492839813232	1	0	0	1	0	NA	NA	NA	1	3	0	1	0	0	1	0	0	0	1	0	1	1	3	2	2	2	0	1	0	0	0	0	0	0	0	0	0	0	0	0	0	3	4	0
1950	51073	21117	0.650352120399475	3	22.1000003814697	1	0	0	1	0	NA	NA	NA	1	1	1	0	0	0	1	0	0	0	1	0	0	1	3	2	1	1	0	1	0	0	0	0	0	0	0	0	0	0	0	0	0	3	1	0
1951	51074	10038	4.01805448532104	3	17.6800003051758	1	0	0	1	0	NA	NA	NA	1	0	1	0	0	0	0	0	1	0	1	0	0	1	3	2	3	3	1	0	0	0	0	0	0	0	0	0	0	0	0	0	0	3	1	0
1952	51075	28562	1.47168397903442	4	30.0499992370605	1	0	0	0	1	NA	4	4	1	2	0	1	0	0	1	0	0	0	0	NA	0	1	4	1	1	1	0	1	0	0	0	0	0	0	0	0	0	0	0	0	0	2	1	0
1953	51079	84116	0.667576849460602	4	19.75	1	0	0	0	1	NA	2	1	0	3	0	1	0	0	0	1	0	0	1	0	0	1	4	2	2	2	1	0	0	0	0	0	0	0	0	0	0	0	0	0	0	2	3	0
1954	51082	98006	2.37475824356079	3	27.6200008392334	1	0	0	1	0	NA	NA	NA	0	0	1	0	0	0	1	0	0	0	1	0	2	1	5	2	2	3	0	1	0	0	0	0	1	0	1	1	0	1	0	3	0	4	0	1
1955	51085	37115	0.466429501771927	3	18.0699996948242	1	0	0	1	0	NA	NA	NA	1	1	1	0	0	0	0	1	0	0	1	0	1	1	3	2	1	2	1	1	0	1	0	1	0	1	1	1	0	0	0	4	0	5	3	1
1956	51086	98058	0.51684308052063	3	19.7999992370605	1	0	0	1	0	NA	NA	NA	0	3	1	0	0	0	1	0	0	0	1	0	1	0	4	3	1	1	0	1	0	0	0	0	0	0	0	0	0	0	0	0	0	4	0	0
1957	51093	84115	0.56850004196167	4	30.1700000762939	1	0	0	0	1	NA	3	3	1	3	1	0	0	0	1	0	0	0	0	NA	1	1	2	2	2	2	0	1	0	0	0	0	0	0	0	0	0	0	0	0	0	3	5	1
1958	51094	97220	0.650352120399475	3	42.4700012207031	1	0	0	1	0	NA	NA	NA	1	1	1	0	0	0	1	0	0	0	1	0	0	1	3	1	1	2	0	1	0	0	1	0	0	0	1	1	0	1	0	3	0	2	3	1
1959	51095	11216	1.31861400604248	3	70.629997253418	1	0	0	1	0	NA	NA	NA	0	1	1	0	0	0	0	1	0	0	1	0	0	0	5	2	1	2	0	1	0	0	0	0	0	0	0	0	0	0	0	0	1	3	2	0
1960	51099	7828	0.150607839226723	4	27.7800006866455	1	0	0	0	1	NA	2	2	1	3	0	0	1	0	0	1	0	0	1	0	0	1	2	2	2	2	0	0	0	0	0	0	0	0	0	0	0	0	0	0	0	3	0	1
1961	51103	48205	0.685162901878357	3	109.353118896484	1	0	0	1	0	NA	NA	NA	1	2	0	1	0	0	0	0	0	1	1	0	0	0	3	0	1	1	0	0	0	0	0	0	1	1	0	0	0	0	0	2	0	3	4	0
1962	51105	43224	0.18591719865799	3	77.0699996948242	1	0	0	1	0	NA	NA	NA	1	3	1	0	0	0	0	1	0	0	1	0	1	1	2	2	1	1	0	1	0	0	0	0	0	0	0	1	0	0	0	0	0	4	1	1
1963	51106	30452	0.376908987760544	4	36.9199981689453	1	0	0	0	1	NA	4	4	1	2	1	0	0	0	1	0	0	0	1	0	0	0	3	2	1	2	0	1	0	0	1	0	0	0	0	1	0	0	0	1	0	2	2	0
1964	51116	8902	2.92317986488342	4	54.0499992370605	1	0	0	0	1	NA	4	4	1	1	1	0	0	0	0	1	0	0	0	NA	1	1	3	1	2	1	0	1	0	0	0	0	0	0	0	0	0	0	0	0	0	4	2	0
1965	51132	48198	0.383532673120499	3	55.0499992370605	1	0	0	1	0	NA	NA	NA	1	2	0	1	0	0	0	1	0	0	1	0	0	0	3	0	0	0	0	1	0	0	0	0	0	1	1	1	0	0	0	2	0	5	5	1
1966	51138	91340	1.47561430931091	3	21.5699996948242	1	0	0	1	0	NA	NA	NA	0	2	1	0	0	0	1	0	0	0	0	NA	1	1	2	2	3	2	1	1	1	0	1	1	1	0	1	1	1	1	0	7	1	2	4	1
1967	51145	11433	1.06719517707825	3	448.593444824219	1	0	0	1	0	NA	NA	NA	1	2	0	1	0	0	0	0	1	0	0	NA	0	1	5	2	1	1	0	1	0	0	1	0	0	0	0	1	1	1	0	3	1	4	3	1
1968	51198	95490	0.219902142882347	4	41.7700004577637	1	0	0	0	1	NA	4	4	1	2	1	0	0	0	1	0	0	0	1	0	0	1	4	2	1	1	1	1	0	0	0	0	0	0	0	0	0	0	0	0	0	2	2	1
1969	51204	21114	2.05628967285156	4	30.0300006866455	1	0	0	0	1	NA	4	4	1	1	0	1	0	0	1	0	0	0	0	NA	0	1	5	2	3	3	1	0	0	0	0	0	0	0	0	0	0	0	0	0	0	2	5	1
1970	51215	89121	1.25402927398682	4	39.5154495239258	1	0	0	0	1	NA	4	4	0	2	0	0	1	0	1	0	0	0	0	NA	0	1	3	1	2	2	0	1	0	0	0	0	0	0	0	1	0	0	0	0	0	2	3	1
1971	51216	79412	0.803588151931763	4	24.7999992370605	1	0	0	0	1	NA	3	3	0	1	1	0	0	0	1	0	0	0	1	0	0	1	3	2	2	1	0	0	0	0	0	0	0	0	0	0	0	0	0	0	0	3	5	0
1972	51220	46556	0.928480863571167	3	48.3168334960938	1	0	0	1	0	NA	NA	NA	1	2	1	0	0	0	1	0	0	0	1	0	0	0	4	0	1	1	0	1	0	0	0	0	0	1	1	1	0	1	0	3	0	4	0	1
1973	51225	10468	1.18000459671021	4	27.7197170257568	1	0	0	0	1	NA	3	1	1	2	0	1	0	0	1	0	0	0	1	0	0	1	5	3	1	1	0	1	0	1	1	0	0	1	1	0	0	1	0	5	0	2	1	0
1974	51243	98682	1.32383692264557	4	28	1	0	0	0	1	NA	3	4	1	2	1	0	0	0	1	0	0	0	0	NA	2	1	3	2	2	2	0	1	1	1	1	0	0	1	0	1	0	1	0	5	0	2	3	1
1975	51244	94014	0.247480943799019	4	30.7199993133545	1	0	0	0	1	NA	2	3	1	1	0	1	0	0	0	1	0	0	1	0	0	0	3	1	1	1	0	1	0	0	0	0	0	0	0	0	0	0	0	0	0	2	2	0
1976	51246	18018	3.24624156951904	3	154.800003051758	1	0	0	1	0	NA	NA	NA	0	1	0	1	0	0	0	0	1	0	1	0	1	0	2	1	0	1	1	1	0	0	1	0	0	0	0	0	0	0	0	1	1	5	2	0
1977	51247	82070	0.976090013980865	4	33.5800018310547	1	0	0	0	1	NA	4	4	1	3	0	0	1	0	0	1	0	0	0	NA	0	0	2	3	1	1	1	1	0	0	0	0	0	1	1	0	0	1	0	3	0	2	5	1
1978	51249	95758	0.228779479861259	4	23.8700008392334	1	0	0	0	1	NA	3	3	1	1	0	1	0	0	1	0	0	0	1	0	1	0	3	1	1	1	0	1	0	0	0	0	0	0	0	0	0	0	0	0	0	1	0	0
1979	51252	94621	0.23052716255188	3	31.0799999237061	1	0	0	1	0	NA	NA	NA	1	4	1	0	0	0	1	0	0	0	1	0	0	0	3	0	0	0	0	0	0	0	0	0	0	0	0	0	0	0	0	0	0	5	0	0
1980	51266	95758	0.436324000358582	4	23.3799991607666	1	0	0	0	1	NA	3	3	1	3	0	1	0	0	0	0	1	0	1	0	0	0	3	1	1	1	1	1	0	0	0	0	0	0	0	0	0	0	0	0	0	2	1	0
1981	51273	21214	1.89296555519104	3	53.6190490722656	1	0	0	1	0	NA	NA	NA	0	0	0	1	0	0	1	0	0	0	1	0	0	1	3	2	3	3	0	1	0	0	0	0	0	0	0	1	0	0	0	0	0	2	3	0
1982	51275	94621	1.34623599052429	3	26.8500003814697	1	0	0	1	0	NA	NA	NA	1	0	1	0	0	0	1	0	0	0	1	0	3	0	3	0	1	1	0	0	0	0	0	0	0	0	0	0	0	0	0	0	0	4	0	0
1983	51280	20774	1.2966570854187	3	16.25	1	0	0	1	0	NA	NA	NA	0	1	1	0	0	0	1	0	0	0	1	0	1	1	4	1	2	2	1	1	0	1	1	0	1	0	1	1	1	0	1	6	1	2	3	1
1984	51283	35616	0.458662778139114	3	91.6500015258789	1	0	0	1	0	NA	NA	NA	1	1	1	0	0	0	1	0	0	0	1	0	0	1	3	2	0	0	0	1	0	0	0	0	0	0	0	0	0	0	0	0	1	1	0	1
1985	51285	97204	1.07222414016724	4	18.6800003051758	1	0	0	0	1	NA	4	4	0	4	0	1	0	0	1	0	0	0	0	NA	0	1	4	3	1	2	0	0	0	0	0	0	0	0	0	0	0	0	0	0	0	3	0	1
1986	51288	92503	1.43205344676971	4	31.8299999237061	1	0	0	0	1	NA	1	1	1	2	1	0	0	0	0	1	0	0	1	0	0	0	3	0	0	1	0	0	0	0	0	0	0	0	0	0	0	0	0	0	0	3	0	0
1987	51295	11520	0.229352653026581	3	24.5300006866455	1	0	0	1	0	NA	NA	NA	1	3	1	0	0	0	1	0	0	0	1	0	0	0	5	2	0	3	0	1	0	0	0	1	1	0	0	1	0	1	1	4	1	1	0	1
1988	51303	10466	0.740109860897064	3	75.9700012207031	1	0	0	1	0	NA	NA	NA	1	2	1	0	0	0	1	0	0	0	0	NA	0	0	4	2	0	0	1	1	0	0	0	1	1	1	1	1	1	1	0	6	1	3	0	1
1989	51317	77040	6.90607500076294	4	47.5999984741211	0	0	0	0	1	NA	3	3	0	0	1	0	0	0	0	0	1	0	0	NA	3	1	3	1	2	2	1	1	0	0	0	0	0	0	0	0	0	0	0	0	0	2	0	1
1990	51321	48108	0.528987765312195	4	23.4500007629395	1	0	0	0	1	NA	4	4	1	3	0	0	1	0	0	1	0	0	1	0	0	0	3	1	1	1	0	0	0	0	0	0	0	0	0	0	0	0	0	0	0	4	0	1
1991	51323	2459	0.26357838511467	4	36.0999984741211	1	0	0	0	1	NA	4	3	1	3	0	1	0	0	0	1	0	0	1	0	0	1	4	2	1	2	1	1	0	0	0	0	0	0	0	0	0	0	0	0	0	1	0	1
1992	51325	60406	1.34623599052429	3	65.5800018310547	1	0	0	1	0	NA	NA	NA	1	0	1	0	0	0	1	0	0	0	1	0	3	1	3	1	1	1	1	0	0	0	0	0	0	1	0	1	0	0	0	1	0	3	4	1
1993	51329	90274	1.83196640014648	4	19.7199993133545	1	0	0	0	1	NA	3	2	0	3	0	0	1	0	0	0	1	0	0	NA	0	1	4	2	2	2	0	0	1	0	0	0	0	0	0	0	0	0	0	1	0	3	0	0
1994	51331	53005	2.11186027526855	4	40	1	0	0	0	1	NA	3	3	1	4	0	1	0	0	0	0	0	1	1	0	0	0	3	1	1	2	0	1	0	0	0	0	0	0	0	0	0	0	0	0	0	2	0	1
1995	51332	37174	1.66265451908112	4	137.649993896484	1	0	0	0	1	NA	3	3	1	2	0	0	1	0	0	0	1	0	1	0	0	0	4	1	1	1	0	1	0	0	0	0	0	0	0	0	0	0	0	0	0	4	0	0
1996	51336	22206	0.736604869365692	4	32.2299995422363	1	0	0	0	1	NA	4	4	1	4	0	0	1	0	0	0	1	0	0	NA	0	0	5	1	0	1	0	1	0	0	0	0	0	0	0	0	0	0	1	1	0	2	0	1
1997	51344	27712	1.91337192058563	4	49.5671653747559	1	0	0	0	1	NA	4	4	1	1	0	1	0	0	0	1	0	0	0	NA	0	1	3	1	3	3	0	0	0	0	0	0	0	0	0	0	0	0	0	0	0	2	1	0
1998	51345	85298	0.316418647766113	4	25.3500003814697	1	0	0	0	1	NA	4	4	1	3	0	0	1	0	0	1	0	0	1	0	0	0	4	2	1	1	0	1	0	0	0	0	0	0	0	1	0	0	0	0	0	4	1	1
1999	51346	7656	1.83196640014648	4	97.9000015258789	1	0	0	0	1	NA	3	3	0	3	0	0	1	0	0	0	1	0	0	NA	0	1	4	2	2	2	0	1	0	0	0	0	0	0	0	0	0	0	0	0	0	3	1	1
[truncated: 7,108 more rows]
[truncated: 22 more columns]
